# Supplementary material for: Prognostic biomarkers for enhanced risk stratification in extraskeletal myxoid chondrosarcoma: a retrospective cohort study
Source: PeerJ. 2026 Jul 13;14:e21497. doi: 10.7717/peerj.21497 (PMC13374579; doi:10.7717/peerj.21497)
Supplement: Data S1 [file peerj-14-21497-s009.xlsx]

## Sheet: EMC_Gene-expression_Log2CPM
symbol	Si01	Si02	Si05	Si09	Si10	Si14	Si15	Si16	Si17	Si19	Si20	Si22
GLRX	5.84906	6.01872	3.52565	4.79456	8.25874	3.84321	4.48158	7.06425	4.04574	6.80542	6.95049	2.55191
STXBP1	3.21249	5.65039	2.82449	6.61185	3.57829	5.25469	6.73129	3.67053	3.05692	5.98971	5.85414	2.27
AKAP8L	5.86615	5.4835	7.33305	3.33795	7.08224	5.56764	7.20024	5.60888	5.81834	4.64658	6.32885	3.44765
AKR1C1	5.57102	1.96646	5.72975	2.34793	2.34793	5.86718	6.03725	5.59923	3.56781	6.52704	-0.48813	0.976466
IGFBP4	7.36887	4.91505	3.78574	4.11681	7.87225	4.49088	4.38843	6.91931	4.5716	5.85248	3.69109	2.51296
COQ8A	0.0100265	0.0100265	6.79844	0.0100265	1.42457	5.59735	5.91496	0.0100265	6.197	0.0100265	5.8904	6.66872
STIP1	5.27311	2.35481	6.67973	2.67465	2.67465	5.25613	4.14952	5.0219	5.73092	4.11268	5.02085	5.93267
AGRN	3.9031	7.63778	7.79776	3.74651	7.92228	7.65911	3.89352	4.32278	7.34514	6.84322	6.098	8.31919
COPS3	1.64779	2.31594	1.53896	2.96839	2.77569	-0.327577	4.13808	0.495033	3.05378	4.4628	4.64526	5.51924
HTR4	1.86396	5.97244	2.48551	2.48551	4.05934	3.98568	7.33009	2.95264	6.47263	-0.501349	4.397	2.47625
PFDN2	0.0100265	0.0100265	7.35173	6.27321	0.0100265	5.64592	5.96852	4.62067	6.44148	6.25182	4.80231	4.32838
TSC22D3	7.75787	4.31558	6.67799	8.20864	7.95311	6.39565	7.62518	8.76419	5.72286	4.51459	9.31864	5.37285
BCL2L2	6.07307	4.43984	6.42955	3.90626	2.54248	-0.000582622	-0.000582622	5.31281	5.29275	5.0311	5.04546	3.69464
ABL1	0.0100265	0.0100265	0.0100265	6.35022	0.0100265	3.80076	4.70642	4.10018	3.76881	0.0100265	2.52437	2.86068
SQLE	0.0100265	0.0100265	5.91458	0.0100265	6.19247	4.63669	0.0100265	0.0100265	4.97679	4.94278	4.56121	4.77002
AFMID	6.67789	6.22148	7.149	3.90247	5.13597	6.6226	8.25831	5.40895	6.17407	4.55753	6.9359	5.41978
GTF2E2	3.63368	6.01076	6.67362	3.60295	6.57402	3.27824	3.86451	4.70109	4.68339	4.02367	5.25587	6.79208
TOP2A	0.0100265	0.0100265	0.0100265	0.0100265	0.0100265	0.0100265	0.0100265	5.44424	3.44093	5.15841	4.83695	2.04798
ALDH18A1	5.78739	5.97314	6.74786	3.72988	3.72988	5.58238	6.38714	3.601	7.22562	5.91014	4.05148	5.33179
ATG3	5.99054	2.36503	2.77713	4.33351	2.77713	4.12168	2.29571	5.07473	5.24053	1.87603	6.24631	4.7924
ECH1	0.0100265	0.0100265	0.0100265	1.64498	0.0100265	5.35011	0.0100265	5.50468	4.3289	6.26738	3.62147	4.11054
AARS	7.80722	8.95751	9.66687	8.84102	7.73719	8.3078	8.50305	7.31172	8.78136	9.00978	6.94293	7.42477
RPS5	7.26702	8.46038	8.83192	8.25721	4.39725	8.05812	8.45149	4.69883	7.66769	6.83437	7.28063	8.03685
GRK2	4.34115	6.95877	3.98803	7.23127	4.19013	4.40869	7.14345	4.94203	6.10387	6.8377	3.67842	4.92152
CHD1L	4.88628	2.57626	5.72094	2.84835	2.84835	4.3857	5.82492	1.92648	4.42104	4.81098	5.84339	4.38561
GNS	7.50563	6.37765	6.94043	6.85917	7.50106	7.13385	4.92831	7.61193	6.02357	6.15214	6.53248	7.08708
MFAP1	3.36769	6.63579	3.30781	6.89181	6.84336	3.46225	6.62573	4.15928	4.47889	6.99837	2.66527	3.26931
APOE	8.02907	3.01245	3.18887	4.59794	7.96998	5.04853	-0.931193	7.68538	4.61222	6.80135	4.67488	3.63121
DDX39B	7.90901	8.13366	8.03646	8.61616	8.18844	7.76238	7.38668	7.94823	8.0982	8.86301	8.10679	8.13671
KCNQ2	2.47539	6.55668	7.84258	3.6889	2.73916	5.29728	6.90921	-0.679365	5.12205	6.43751	6.32065	4.52254
RFC5	4.15528	1.13116	1.84027	1.84027	1.84027	3.20867	-0.355562	0.0233909	4.08553	-0.355562	3.68934	2.80237
CDK4	7.8878	7.11398	7.58054	7.76589	6.87721	7.32432	6.35781	6.55965	8.08711	7.1075	8.5329	7.7992
FOS	10.0092	7.76533	8.75893	9.81383	9.12339	8.72533	7.70738	7.61443	6.40294	9.1495	8.88517	6.2171
STOML2	5.64695	2.33482	2.15031	3.79685	3.57489	4.38329	5.69563	2.05512	4.93996	-0.363366	5.27763	5.64919
AIFM1	6.83028	4.59419	6.47844	7.79621	7.65744	5.91379	5.9659	6.22682	8.51349	6.40362	5.84775	7.29018
COX4I1	4.89353	6.27338	3.54802	3.54802	6.92819	5.98871	5.42029	2.8274	7.32653	5.2893	6.171	7.0976
IER3	4.98294	3.64791	2.89345	2.89345	2.89345	4.69504	4.45708	4.63351	3.74281	4.97963	3.7843	0.78738
PI4KA	6.04703	6.67266	7.19808	4.16729	5.15495	4.98002	7.23077	7.31754	6.25411	6.21913	6.52459	5.63502
C3	6.28864	3.05563	3.27799	3.62463	5.9663	5.79774	5.10247	4.39134	2.62486	6.35918	3.49352	2.86638
FBXO7	6.91819	7.99023	8.02581	5.61855	5.71465	7.99804	8.79069	5.8518	7.3493	6.8844	8.52568	7.69527
ACD	0.0100265	0.0100265	0.0100265	6.27321	6.56894	0.0100265	4.64195	4.44674	3.5587	0.0100265	4.60206	2.97988
AGPAT2	1.98749	6.02883	6.63678	2.31842	2.31842	3.2659	4.58321	3.00013	4.76224	-0.882782	0.147936	5.13056
ABCC5	6.28587	3.84244	7.12053	4.25496	4.76528	4.45561	6.39582	5.95182	7.02727	4.55789	7.6247	5.12916
CLSTN1	9.76355	8.74617	10.2707	8.73141	9.66433	10.0394	9.44752	8.80723	9.16634	8.82739	7.79191	8.32357
ABCF3	5.32835	2.27558	6.43528	2.57851	2.57851	5.80549	4.4181	4.26531	4.92578	5.68362	4.28608	3.71735
RRS1	3.01512	6.17601	6.85834	2.88307	7.06189	5.73785	5.34926	5.56382	6.53861	-0.206088	6.03463	6.28794
ADSL	2.02586	5.79595	6.03007	1.93916	5.9652	4.32458	5.27538	3.52942	2.735	-0.363155	4.32443	3.24469
CHIC2	2.13397	4.50711	6.30571	2.42535	2.42535	3.37892	4.57298	5.53265	3.71658	5.98239	4.81289	3.82746
GSK3A	6.97999	7.07048	7.86324	7.72724	7.55443	6.50712	7.21362	6.51391	7.43538	8.08816	7.46294	7.21727
MRPS2	2.14539	5.73371	4.00838	2.85839	2.85839	5.05215	4.13161	1.77	5.27502	5.26634	5.73851	5.7516
TMEM230	6.68906	6.15698	7.77832	4.87783	4.09478	5.74424	4.59195	7.2251	6.18532	8.01303	5.39271	5.72946
AKT2	1.94633	4.94743	2.88175	2.88175	2.88175	4.12952	5.91127	5.03996	4.11306	3.58501	4.56204	3.23132
DNAJC11	5.41714	2.65759	2.52887	5.85225	3.38377	5.7227	-0.393025	5.12713	6.32848	-0.393025	5.37495	6.22258
AAMP	5.09484	3.02081	2.97542	6.42923	2.97542	5.97271	6.23296	1.73101	5.39407	6.28431	3.51432	5.34352
RNPS1	8.319	7.88267	9.03025	6.02678	8.76274	7.74459	7.0578	8.04183	9.72664	6.65539	8.65573	9.41744
ADO	4.01815	7.60041	4.2321	7.93056	5.08968	5.63081	7.46919	5.86147	4.39978	6.85629	9.956	7.56924
ATP5F1D	5.86394	7.35064	7.47067	6.60499	6.86665	7.65032	6.43373	5.62074	7.55846	6.47069	6.37122	7.8631
BLOC1S1	6.20804	6.21985	4.32426	8.00213	7.5814	5.43592	5.15538	6.03311	6.43103	3.88499	6.57926	6.50329
CASP7	0.0100265	0.0100265	5.86393	6.31223	5.90002	4.10863	3.93253	5.46467	4.0358	3.55454	5.85139	4.00205
AP2M1	2.54107	1.88995	5.48164	1.88296	1.88296	4.43827	-0.72204	4.44942	1.85622	2.46493	4.29219	3.74036
CA2	5.84415	6.62545	9.04676	3.56039	6.14521	7.90554	6.81132	-0.152807	9.93181	4.85041	2.52104	9.01342
CCNB1IP1	3.09096	5.29526	6.19534	5.4214	5.21063	5.52777	6.15156	2.05983	5.70314	5.15933	5.43328	5.28851
ARHGAP1	0.0100265	0.0100265	2.85809	0.0100265	0.0100265	0.0100265	4.30981	4.44674	4.00847	4.26204	2.8297	3.03599
BCL7B	1.82317	4.68177	5.36501	2.08701	2.08701	3.28129	-0.875475	4.07947	4.3862	2.35537	3.91382	3.23398
CD8A	2.20781	1.52631	1.54932	4.05181	1.54932	2.92552	-0.354166	2.61634	3.09184	-0.354166	3.62279	1.16076
ANO10	7.44565	7.579	7.33155	7.81861	6.97961	7.51456	6.00061	7.65782	7.48658	6.86977	3.68599	6.41342
ATF6	2.88977	5.49973	2.76556	5.96684	6.81361	4.53957	5.5649	2.9368	5.94152	2.32862	6.04318	4.02725
ATP6V0D1	7.72347	6.30275	5.15424	7.75986	5.19229	6.00878	7.41453	8.48779	5.21396	6.30037	6.72698	6.59053
C1QA	4.25957	1.27775	2.15859	2.15859	2.15859	2.79684	-0.368073	5.47006	-0.368073	0.436875	4.45491	1.88477
CCDC86	0.0100265	0.0100265	0.0100265	0.0100265	1.42457	4.59772	0.0100265	0.0100265	3.9806	0.0100265	3.42297	3.50212
ALDOA	11.3121	11.4721	10.7602	11.1046	11.2859	11.7392	11.1367	10.7491	11.371	10.8475	10.3947	11.4617
AQP6	4.0805	1.33116	1.88841	1.88841	3.3203	5.95684	5.62538	-0.347931	4.95388	-0.347931	1.8824	2.39941
BCAP31	8.51029	8.11498	7.86451	7.81151	8.90161	8.81055	8.531	9.1123	8.86033	7.59716	7.14896	8.57772
CAPNS1	5.84198	3.71085	5.86006	5.7503	5.95554	6.29117	5.96996	6.42231	4.66849	5.74338	6.15947	7.24944
CD320	3.01243	2.58812	3.58107	2.92016	2.92016	5.38048	2.90524	2.42331	4.84354	4.64802	2.94303	4.14135
ANKRD10	9.52594	10.1065	9.79137	9.73006	9.36998	9.66339	9.82241	8.92859	9.36576	9.9286	9.70384	9.96216
GET3	2.57583	5.51771	2.87039	2.87039	6.5823	2.05454	4.9215	4.5081	5.30513	4.50147	2.7099	4.69117
ATP6V0B	0.0100265	0.0100265	0.0100265	0.0100265	0.0100265	3.267	0.0100265	4.87077	4.16523	4.19853	5.3816	4.13643
CBR3	4.28564	1.36583	2.138	2.138	2.138	-0.396632	3.77543	4.41816	1.86986	4.86963	2.7668	3.23225
APPL1	0.0100265	0.0100265	6.01085	5.6976	7.3987	3.6565	5.5259	4.83982	4.0358	6.59789	5.42778	3.37738
BAG6	6.70233	7.96542	7.57874	5.29899	8.51712	7.38352	7.38474	7.64184	7.91259	7.03711	8.3268	6.5938
CANT1	6.15959	2.68551	6.45332	2.83547	3.61069	5.01092	5.70814	6.50102	5.46377	5.16891	1.12336	3.05539
CCT2	5.56998	6.48523	6.9982	7.36042	3.4488	6.19869	3.89613	4.74056	6.89629	4.14098	7.34254	6.7424
ARPC5L	5.48273	6.04606	3.79587	3.79587	7.8263	3.62659	4.03201	4.83979	6.23045	5.74952	7.13644	6.11854
ATP5ME	7.01358	7.66869	8.00226	7.51399	5.02981	7.89552	7.91258	5.81023	8.26667	7.41669	6.9989	9.34446
CDC26	5.6351	2.73231	4.70684	6.64472	2.71049	3.25734	5.1949	3.98521	4.22402	3.51906	3.43746	5.29046
AP4M1	1.66904	4.29356	2.45265	2.45265	2.45265	3.71409	3.11392	3.52087	3.79215	-0.505274	4.28058	3.95147
CALU	5.16818	2.14867	2.46109	5.95657	2.46109	4.93227	7.18244	5.23916	4.31668	4.29649	3.28756	2.56414
CCND1	5.93754	4.9428	4.3772	7.21146	3.1586	4.64242	4.65969	6.06506	4.31764	5.19216	5.76031	2.10917
AMD1	4.27851	6.79338	7.78598	4.6641	7.25795	6.08024	6.45109	6.54633	5.15352	7.6252	9.10859	4.64259
BECN1	4.75954	1.69373	2.55054	2.55054	2.55054	2.0875	3.38737	4.15557	2.41201	4.24681	4.76031	5.07227
CASP3	3.89968	3.40478	2.78806	2.78806	2.78806	3.47646	4.11	4.95555	2.91046	0.734915	4.89994	3.62404
ADGRE5	2.71958	2.0271	1.99534	1.99534	5.78537	5.10365	-0.540883	3.83677	3.21995	4.88985	3.85943	5.54944
AP1S1	2.70271	5.5943	2.99896	2.99896	6.0401	2.62254	3.93236	6.72663	3.91446	5.55298	4.40788	6.12359
ATP11B	5.34164	5.84236	7.38017	6.87581	3.29489	5.95555	6.60684	4.5005	6.6179	7.34125	2.8004	3.97227
AURKB	0.0100265	0.0100265	0.0100265	0.0100265	0.0100265	2.58008	3.25764	2.24258	2.7776	4.6422	4.05326	0.707201
C2CD2	1.42739	4.36748	2.22511	2.22511	2.22511	-0.407694	-0.407694	3.06657	3.62341	5.24274	3.90059	4.10395
CCL2	6.58375	5.82529	3.66009	6.40726	3.66009	6.48118	5.51603	6.49795	3.15407	6.43857	5.97208	3.45543
ARF5	3.41868	6.56919	6.89398	3.90931	7.24835	5.58305	6.04428	9.88005	5.14186	5.05457	4.47237	5.14118
BCAT2	0.0100265	0.0100265	0.0100265	1.64498	7.36973	3.6565	0.0100265	3.74686	5.09847	4.6422	4.20241	3.65325
CD40	0.0100265	0.0100265	0.0100265	0.0100265	0.0100265	0.0100265	6.09431	4.60235	2.41077	6.46924	2.57996	1.67662
ANKRD27	4.50877	1.95762	2.89676	2.89676	2.89676	4.7679	4.41148	4.40058	4.3212	-0.47983	4.10693	4.24715
ATF5	3.63923	7.77203	7.3377	4.15716	6.61344	5.18791	3.59422	8.60719	4.63617	5.98103	7.01621	4.89825
ATP6V0C	7.23517	6.36523	7.86836	7.22387	7.02479	7.05403	7.00818	7.98516	6.67596	7.30062	6.95064	6.65631
C1D	2.61585	2.05504	2.7212	2.7212	2.7212	4.03194	4.13468	4.6414	3.50683	4.74286	3.83585	3.98296
CCDC130	4.91405	4.45588	6.56867	2.71782	5.88714	5.41541	4.55316	4.63632	3.09017	3.22304	5.31359	3.99805
BANF1	5.54855	5.88988	6.6744	3.57847	4.59803	6.89968	6.55249	4.94117	5.8252	3.26115	5.46622	6.04606
CAPN1	5.48254	5.06183	4.48411	4.48411	4.48411	4.5231	5.11912	5.13207	4.49983	5.60715	3.70624	3.98401
CCT3	7.68279	8.52755	9.19959	5.82795	8.37107	9.53288	7.94757	6.56592	9.15499	9.40611	8.66724	7.41069
ANAPC11	1.96034	4.96088	2.88517	2.88517	2.88517	4.52492	4.01228	4.84026	4.42721	-0.565836	4.07108	3.68637
CBR1	7.44942	4.17243	3.74605	7.27211	7.26346	8.50605	7.12316	7.37715	7.02748	2.83473	5.75905	6.96065
CDC34	2.89198	5.90263	3.65082	6.96921	3.10368	4.46946	6.85563	5.43591	6.89051	5.40784	5.69003	5.45416
APOO	1.65772	4.67965	2.57225	2.57225	2.57225	4.57504	4.16953	2.50768	5.17209	-0.447422	4.57758	5.22716
BAD	2.10753	4.97325	2.98667	2.98667	2.98667	4.45281	4.55682	4.1861	3.28903	4.68634	1.72375	2.84437
CCNL2	7.83268	9.20153	9.67786	8.90041	8.3803	8.22346	9.20891	8.09126	8.69437	9.39911	9.09673	7.71272
AMDHD2	6.44811	5.65582	4.18107	4.80778	4.58174	4.67983	4.53147	6.54664	6.45298	6.05895	5.93711	5.33582
ARL6IP4	3.14705	6.13957	6.90846	3.02332	6.1905	6.14307	2.28691	5.63687	5.70996	4.31942	7.32869	7.14204
CIC	2.73786	5.52972	4.56694	5.84103	5.2943	4.95746	5.21775	4.11343	4.3389	4.27343	4.27815	3.16146
CDIPT	7.31102	5.71732	6.87033	7.26903	4.27729	6.95148	6.73326	6.41378	6.24926	6.57217	5.3307	5.7637
COL4A2	8.52645	7.60607	9.10194	8.34285	6.23655	6.79719	6.05372	9.5119	8.17771	7.50776	7.03639	8.56255
CTSA	5.56827	2.41557	3.41178	3.41178	3.41178	5.0391	3.01048	6.56867	3.13231	5.58115	3.36094	4.81325
DDR1	2.49851	1.79662	5.69037	1.6751	2.49766	-0.364231	5.879	3.21781	4.45837	-0.364231	3.60238	4.64342
COX7A2	7.00095	6.76821	5.54777	5.06546	8.06384	8.44529	7.42681	5.09385	7.85152	5.53967	7.7683	8.08188
DHDDS	5.21725	1.70088	2.08863	2.08863	3.85432	4.10043	-0.453712	-0.453712	3.45671	3.81828	3.53934	3.64653
CTHRC1	4.58943	1.34152	2.0815	2.0815	2.0815	2.99771	-0.447223	4.12675	2.08133	-0.447223	3.12149	2.88029
CHPF2	6.37734	4.91667	6.81397	3.37312	3.37312	2.96797	5.65476	4.00609	5.90653	4.21626	5.73427	4.62829
COPZ1	6.37352	7.30586	8.31441	5.1168	4.63126	6.98864	7.28882	3.41651	6.37584	5.10841	7.37217	6.58403
CXXC1	2.47119	2.45844	2.09734	2.09734	3.42626	2.93143	4.84347	5.06638	3.66946	0.399355	4.78482	5.00716
DAG1	5.9611	2.12419	3.9219	2.78953	2.78953	3.97611	5.76296	3.93793	5.393	5.26536	3.98907	3.93104
DNM1	7.43992	3.80753	5.89932	7.38069	6.93704	3.28579	6.26116	8.70419	6.29863	6.73845	4.81948	3.60122
CDK2	2.27474	5.31402	2.57468	6.65584	2.57468	5.58511	5.24553	4.86636	1.22903	4.52104	5.07691	0.862476
CHMP6	5.45707	5.79092	3.20881	6.54656	5.28991	3.8125	5.59851	4.9125	6.15018	4.66572	6.71805	4.22823
COPS5	0.0100265	0.0100265	6.01085	0.0100265	0.0100265	4.33878	3.42023	5.52427	4.08898	5.12464	5.10671	5.62923
CTTN	7.04225	8.11196	7.99348	7.45111	7.46364	7.04801	7.34253	7.0722	6.85496	7.59074	6.91508	6.4438
DEPDC1B	3.01201	0.820679	1.33895	1.33895	1.33895	-0.242627	2.60184	2.29336	0.418234	3.25402	2.81258	0.42662
CKLF	4.14244	1.67409	1.92079	5.06164	1.92079	-0.840711	3.53534	4.71321	2.63083	3.42177	3.12809	2.76366
CYTH1	1.04192	2.26093	1.65664	1.65664	1.65664	-0.281952	-0.281952	3.83739	1.38435	3.25781	2.05471	2.1526
DMTF1	1.91996	3.79153	2.64448	2.64448	2.64448	2.2768	2.9484	3.00289	3.68643	3.86112	3.57752	2.86579
CDK11A	0.0100265	0.0100265	0.0100265	0.0100265	0.0100265	5.4188	4.39051	6.00065	5.38024	3.65259	5.93904	5.01301
CHEK2	4.89559	4.67053	6.48938	2.66676	3.79656	4.35563	0.714133	4.96302	3.85242	4.51676	3.94322	3.52839
COL5A1	8.29593	6.74333	4.36025	8.73759	9.13127	6.45635	5.46854	8.82523	8.8616	6.61553	6.09191	5.96492
CTSD	10.2241	7.43393	4.80434	9.24893	9.87194	8.32926	7.63165	9.35495	7.38181	7.76199	4.54691	6.56778
CES1	6.80792	4.93564	5.35814	5.06602	5.02167	1.44321	6.30772	5.57871	3.82535	1.44321	3.76607	4.21725
CIAPIN1	3.22804	2.55198	6.63637	2.05453	6.30941	5.11437	-0.409666	-0.409666	5.23795	4.5961	5.3829	3.43225
COX7B	2.30382	4.4586	3.17992	3.17992	3.17992	4.87615	3.57408	2.57449	4.43201	4.66722	4.49222	4.49414
CYP2E1	0.0100265	0.0100265	0.0100265	0.0100265	0.0100265	5.88319	6.3974	3.02634	2.23321	5.61281	7.21082	5.31462
DHX16	0.0100265	0.0100265	0.0100265	1.64498	7.23164	3.83467	0.0100265	5.95084	4.0358	6.17139	3.84214	5.53504
COASY	3.4591	6.40226	2.99091	7.89482	7.02023	7.05962	5.62226	5.01058	6.13725	-0.761722	6.41416	7.0837
CTNNAL1	0.0100265	0.0100265	0.0100265	0.0100265	0.0100265	5.13558	6.3974	4.42606	3.44093	0.0100265	5.97577	4.37262
DDB2	3.51524	7.635	6.93445	4.01103	7.09268	5.7976	5.08199	8.0383	5.66555	5.02733	7.56155	4.09291
CEP57	0.0100265	0.0100265	0.0100265	6.45854	0.0100265	3.49621	0.0100265	3.81209	4.16523	4.19853	4.25458	3.46173
CORO1A	5.32013	1.47299	2.41708	2.41708	2.41708	-0.439073	4.17026	-0.439073	2.86265	0.38315	5.41952	2.08252
CYCS	3.13635	6.10938	6.5179	6.90192	3.55403	4.98936	5.31579	1.96485	5.69183	7.39087	4.84462	6.88576
DFFA	1.4253	3.8488	1.68762	1.68762	3.80309	3.80915	-0.345878	2.10647	4.71856	4.88158	2.34606	3.29369
CNDP2	4.52386	1.47424	3.30368	5.72591	1.54628	2.999	4.33085	4.15894	-0.224094	-0.224094	3.58529	2.00443
CSNK2A2	0.0100265	0.0100265	0.0100265	0.0100265	7.00548	2.99437	3.25764	4.886	4.51526	5.34596	5.22477	5.08126
DAXX	5.56603	5.65039	3.7371	6.47374	4.40443	6.25315	5.13334	7.41827	6.00152	3.77144	6.02647	6.27753
CEBPD	7.19523	5.5265	3.6888	8.16518	7.16066	6.29002	8.68539	6.42492	3.68907	6.68176	6.65854	4.06717
CFL1	8.39588	8.48923	8.72479	8.24183	8.11794	8.91256	8.47631	9.25379	8.89885	8.20428	7.88914	8.5294
CKS1B	5.51746	1.81161	2.21926	6.66912	2.21926	-0.486771	-0.486771	3.39072	5.79218	4.64508	6.56737	4.82428
CPSF1	8.27773	8.72594	8.46183	7.78974	9.22722	6.92561	8.54203	7.70077	8.9599	8.39618	10.2401	8.52512
DAD1	6.45736	6.02468	4.07999	7.68203	5.09913	6.39068	4.40412	7.83123	7.66962	5.91352	6.39094	8.39117
CDK11B	5.03714	4.78037	6.7627	3.0463	3.0463	4.45323	-0.493299	5.41857	5.02772	5.92981	4.79137	5.7842
CHERP	1.63899	4.70899	2.49605	2.49605	2.49605	2.49415	3.78449	4.51217	4.58316	0.346266	4.5671	4.94489
COPE	8.58994	9.02858	8.78177	8.8361	8.44578	9.13489	9.35124	8.23139	9.44114	8.77912	8.9126	8.84393
GAA	7.32287	4.0046	6.97078	3.34722	7.10573	7.95429	3.39401	4.93869	6.65967	7.50818	5.4728	7.146
EDN1	4.05679	3.81954	6.04942	1.99852	2.79701	3.69667	5.46569	5.02594	0.173495	0.173495	2.46523	2.77549
EXOC1	4.90414	2.05033	2.35995	2.35995	6.21599	3.54449	-0.84558	4.13566	4.42389	5.33286	2.05367	4.36972
FAU	8.26896	8.93669	8.27533	8.95853	8.41587	8.1281	8.5468	7.37432	8.41717	8.24995	8.59385	8.57353
FKBP14	3.75918	1.69247	2.36564	2.36564	2.36564	2.29387	2.37886	2.84334	2.58415	4.9232	3.12531	2.96586
DUS1L	3.22243	6.28374	3.47407	7.13397	7.10262	6.74088	5.72757	2.03855	4.36719	4.5633	7.10652	4.89382
ELAVL1	0.0100265	0.0100265	0.0100265	7.36003	0.0100265	4.63669	6.68021	0.0100265	4.81262	5.79562	6.38372	4.39425
FAIM	4.61246	2.19147	2.73801	2.73801	3.77389	4.44951	2.88937	2.44364	3.4363	5.08364	4.70307	3.62011
FUT1	0.0100265	0.0100265	0.0100265	0.0100265	6.78184	3.61807	0.657596	0.0100265	0.0100265	0.0100265	1.24065	1.17523
EBP	0.0100265	0.0100265	5.98738	7.18188	0.0100265	4.13609	3.42023	4.04698	3.76881	0.0100265	3.36085	4.05732
ETFB	6.86375	3.7143	4.92638	6.72774	6.66585	7.48635	7.0506	7.84208	6.26393	5.59292	5.49889	6.60593
DPM2	1.25881	4.37674	1.60248	3.02897	1.60248	4.24006	-0.324781	4.2364	2.73334	-0.324781	3.06169	3.66621
FBXL12	4.40501	5.15683	3.9264	3.02598	3.02598	3.67562	4.70942	4.81401	4.09065	6.18215	3.79445	4.10993
EIF3I	6.66812	3.23263	3.4319	7.30455	4.18505	6.06299	2.51795	6.19539	6.78588	6.61132	4.86384	8.39475
EXOSC7	2.59697	4.12694	4.88421	2.73217	1.78968	4.00603	-0.122074	2.1193	4.06402	4.87463	3.33486	3.35627
DYNLL1	7.23458	7.39617	6.59548	9.08568	8.51246	7.78496	6.86262	7.10344	7.77288	7.95031	7.92693	8.33205
ENOSF1	3.81949	5.15166	6.38246	3.50984	2.59849	4.45382	5.82438	2.98282	4.58871	7.00454	4.01129	4.13011
FAM20B	5.21391	2.36612	6.3352	2.96854	2.84108	5.50508	3.72619	4.79437	3.77838	0.502476	3.64675	3.77231
GABBR1	6.52316	2.79772	7.08043	3.01254	3.82397	6.54517	6.28972	4.67134	5.37282	6.76432	6.41425	5.08159
FBL	4.48565	5.23753	3.91033	4.58648	4.3426	5.47532	6.51643	7.30248	5.88152	6.03388	4.80253	4.58272
FLOT1	3.43446	3.902	5.09559	1.78495	4.96466	0.885709	5.23909	2.35743	2.14991	2.86782	3.83199	2.83551
DUSP3	2.60398	5.69014	2.70819	6.67116	3.89114	5.40199	0.193804	5.43338	4.17601	5.66163	6.42533	4.6602
ELOVL1	5.51967	2.68648	2.98191	2.98191	6.41571	3.53481	3.76269	6.31158	3.40747	4.57959	6.21184	3.59878
FAM161B	2.24758	4.75614	2.8554	2.8554	2.8554	0.9848	4.8451	3.56112	3.594	4.27579	2.42038	3.43095
G6PC3	5.12652	4.5505	3.94898	3.94898	3.94898	4.08238	4.53811	4.4548	4.50522	4.85817	3.89897	3.98467
GNA11	4.02887	1.15	1.14107	5.03337	5.01981	0.648784	0.202387	0.202387	2.98444	0.202387	1.00991	3.30171
EDF1	6.60001	7.36041	7.6034	4.16425	7.83654	8.20326	6.78071	5.28727	7.38628	6.71108	6.78158	8.30537
EVL	8.06611	7.90044	7.92046	8.64478	8.30086	7.59131	7.28619	8.11476	7.34049	8.58689	8.14371	7.41318
FASTKD5	2.21153	6.06351	2.60532	2.60532	7.61896	5.6079	-0.963858	4.49127	5.32122	-0.0166212	5.03787	4.25206
FHL2	0.0100265	0.0100265	0.0100265	0.0100265	0.0100265	3.76602	0.657596	4.44674	0.0100265	0.0100265	4.64179	2.79717
DRAP1	5.34544	2.60769	2.41859	3.34182	6.3898	4.46065	4.30508	5.22159	5.25606	-0.716424	4.94422	5.12467
EIF5B	0.0100265	0.0100265	0.0100265	0.0100265	7.11428	1.22221	4.60861	3.87449	0.0100265	4.82154	4.88188	4.77002
FAH	0.0100265	0.0100265	7.87738	0.0100265	6.88781	6.4895	6.72758	4.70894	6.22102	5.05462	4.27157	4.89663
FTSJ3	4.7558	4.27574	6.49285	3.55975	2.66018	4.47439	5.37433	2.62551	5.94182	-0.311141	5.11504	5.21727
EBNA1BP2	5.74716	6.08829	4.79643	4.79643	5.7972	5.98311	3.83981	5.72733	6.06291	4.67413	6.37195	6.87449
FEN1	1.74837	4.9126	2.07199	2.07199	6.00352	4.23124	-0.62444	3.65843	4.06097	-0.62444	4.73699	2.87797
EIF3L	7.77854	7.55632	5.01587	7.87869	9.07987	8.36567	7.24982	5.47963	9.33259	7.06721	7.26083	8.60741
FOXO3	6.20413	3.25039	3.30986	4.83654	7.59723	6.28427	6.87633	5.14019	2.1137	6.1284	6.2542	6.14846
EPN2	0.0100265	0.0100265	0.0100265	0.0100265	0.0100265	2.93306	4.46693	2.97029	0.0100265	4.13209	1.09561	1.3624
SHLD2	6.22381	3.1661	5.74503	3.99892	6.85649	2.29395	6.89247	5.85469	4.56943	5.4726	4.83248	4.86135
FBN1	0.0100265	0.0100265	0.0100265	0.0100265	0.0100265	4.71162	0.0100265	5.18581	1.79501	4.98103	0.0100265	0.400324
GABPB1	2.69159	4.61597	2.71699	4.05017	6.75027	4.37933	-0.0964395	5.17823	6.37631	5.91792	5.97826	6.11822
RACK1	9.20977	10.1239	9.484	8.92949	9.40464	9.71192	9.83314	8.22367	9.84676	9.35436	9.23219	9.59505
EXOSC4	5.09364	2.34895	6.74533	2.66424	2.66424	5.2913	5.38178	-1.05792	5.00925	5.62732	5.06142	3.90409
FOSL1	4.50818	1.4093	1.80128	5.79779	1.80128	3.75315	-0.335408	6.05725	-0.335408	-0.335408	2.61052	0.599933
DVL2	5.74868	4.59179	3.08919	4.67565	3.08919	4.83715	5.65882	4.53724	5.57069	0.699085	5.25925	4.93989
HACL1	0.0100265	0.0100265	0.0100265	0.0100265	0.0100265	4.55766	0.0100265	5.11003	3.44093	4.77875	6.05146	5.22092
HSPG2	6.55432	5.46745	4.68608	6.94272	6.45477	6.50421	5.21637	7.53797	5.90207	5.97148	4.91284	6.2325
IL6	4.23082	1.22168	3.07394	1.62962	1.62962	1.56597	-0.298912	-0.298912	2.03099	4.25684	3.25506	0.0674745
HIF1A	2.5699	5.53953	3.30551	2.7529	6.31991	5.21807	1.65067	6.8883	3.80745	3.94443	5.97147	5.27764
HMOX1	9.10786	8.03557	7.76249	5.54669	6.957	6.43747	7.53888	7.24859	5.9266	9.33259	6.3247	6.41379
IFITM1	7.0928	3.94511	3.68359	6.99719	7.90106	5.94144	4.05047	9.78312	3.50478	5.18751	5.63068	4.86262
GTF3C5	0.0100265	0.0100265	0.0100265	0.0100265	0.0100265	2.58008	2.97319	0.0100265	2.32472	2.10849	1.80451	0.960114
HIST1H4J	0.0100265	0.0100265	0.0100265	0.0100265	5.63375	4.1895	0.0100265	4.50708	5.87245	0.0100265	3.36085	3.19228
HSPA1B	8.25783	7.6499	9.27494	5.97119	8.41617	8.01679	8.25184	7.32822	7.39932	7.02282	9.89118	6.33535
HERPUD1	6.1374	3.6827	7.1561	7.26377	3.2005	5.71533	7.63165	6.23699	2.7924	3.82483	6.89441	4.56499
MRPL58	0.0100265	0.0100265	1.03391	0.0100265	0.0100265	4.94689	5.41454	3.84363	4.39373	0.0100265	4.2374	5.9471
IRF7	0.0100265	0.0100265	0.0100265	0.0100265	0.0100265	0.0100265	4.30981	5.18581	2.7776	4.59365	3.7482	2.04798
GSTM2	5.07147	6.33189	6.13449	6.81551	5.49674	6.2977	6.37525	4.49319	5.81694	6.67311	3.86175	6.06032
HIST1H3H	0.0100265	0.0100265	0.0100265	0.0100265	6.49037	0.0100265	0.0100265	2.97029	2.49198	0.0100265	3.64772	1.17523
HSD17B10	0.0100265	0.0100265	0.0100265	0.0100265	0.0100265	5.08011	0.0100265	3.90471	4.62734	6.17139	4.53332	5.34825
HEBP1	6.67578	5.81058	4.43007	7.33134	3.93997	7.25054	7.86542	4.44975	7.57037	4.51793	5.49183	5.66811
IARS2	6.52833	5.04427	6.46148	3.18976	6.94391	5.78486	2.43914	5.26121	6.58539	6.99441	4.67145	5.71638
INPP5E	2.02949	4.99294	2.99674	2.99674	2.99674	3.74549	4.61189	4.15222	4.68774	-0.537182	4.98127	3.83545
KEAP1	5.76721	4.75436	7.17451	3.15509	3.15509	6.37016	-0.566548	5.26147	6.27544	4.74339	5.09799	5.20215
GSK3B	6.64369	5.65299	7.68113	4.08992	4.08992	5.33087	6.61615	5.88602	5.12331	8.09716	7.32557	4.73556
IKBKE	4.01722	1.19082	1.86836	1.86836	1.86836	2.81481	4.05663	-0.36075	2.16737	-0.36075	3.27598	1.09746
KAT8	4.69596	1.8479	2.72131	2.72131	2.72131	3.8679	4.5815	3.5152	4.68285	4.8835	3.71761	3.73937
HAUS3	4.10798	1.19425	1.48327	2.83935	1.48327	0.86868	-0.320228	3.61238	3.1968	4.66225	2.76594	1.56729
HLA-B	9.32346	5.86327	7.72682	8.66009	9.18536	8.72976	7.33761	10.5151	5.75968	6.67693	8.79605	5.44549
HTRA1	5.97798	5.58346	6.54581	3.87932	7.37033	6.05871	6.23684	4.6055	4.87087	6.70476	0.88349	5.87068
KDM3A	5.00454	1.8141	5.95514	2.11907	2.11907	-0.763689	3.66887	4.7968	4.04907	0.176422	4.12464	3.5778
GPSM3	4.53852	1.69179	5.45288	4.29891	1.66933	-0.219742	-0.219742	3.62357	2.2685	4.37548	4.10249	0.948414
HIST1H1C	6.42081	7.91759	6.9166	7.08815	7.16321	8.24361	7.48589	6.59686	6.4926	6.86877	6.8753	6.63234
IFRD2	0.0100265	0.0100265	0.0100265	0.0100265	7.18251	6.66472	0.0100265	3.27794	5.77847	6.0507	6.114	5.50554
ITGB1	8.02799	7.59498	7.56417	7.99478	7.50008	7.8478	7.33962	8.51281	7.46027	6.99235	8.2504	7.2518
GYG1	2.23447	5.42192	2.41206	6.49103	3.21424	2.83406	4.05783	5.90621	4.8037	-0.923805	4.72902	4.91437
IL4R	4.09674	3.42035	2.52006	2.52006	2.52006	2.31493	0.0554273	3.11675	2.99772	3.94778	3.36306	1.52064
HES1	5.47304	2.60877	3.16182	6.91751	3.77069	4.15205	5.18132	6.24636	1.50581	7.12213	3.79613	3.61047
HMGB1	0.0100265	0.0100265	1.62675	0.0100265	1.42457	0.0100265	0.0100265	3.32339	3.73585	0.0100265	3.90878	2.79717
IDO1	4.33206	1.10049	1.39108	5.39176	1.39108	-0.358103	2.27219	3.9674	-0.358103	-0.358103	2.84977	1.96043
ISOC1	0.0100265	0.0100265	0.0100265	1.64498	0.0100265	4.67464	4.03649	0.0100265	2.84097	0.0100265	3.77227	4.00205
HIST1H4E	5.04591	2.53127	2.40675	3.98006	3.76797	-0.332766	4.80956	4.86708	4.78833	5.94194	5.06778	1.29226
HSP90AB1	9.86049	11.0952	10.9235	10.3125	10.8831	10.768	10.8874	9.61891	10.9305	10.3219	11.1226	11.0906
GPATCH8	0.0100265	0.0100265	6.43188	1.64498	0.0100265	6.71566	7.49751	5.25782	5.04565	5.28611	5.31763	5.87203
GSS	7.16533	6.57323	7.76112	8.04375	4.20276	7.92342	7.48862	4.25692	6.49924	5.9308	7.77435	8.22402
IKBKG	5.1431	2.144	2.49313	2.49313	6.75777	0.487128	-0.765642	5.90383	4.2617	5.27876	5.19957	4.28457
KATNA1	2.51019	5.82072	3.48761	3.48761	3.48761	2.23772	5.44523	5.61957	4.05215	4.45081	3.5605	5.59591
HDGFL2	0.0100265	0.0100265	7.25676	7.0263	0.0100265	6.09392	5.67833	6.16572	6.22102	4.13209	6.40312	6.15139
HYOU1	5.60815	2.75251	7.16953	3.06659	3.06659	3.48888	5.8399	3.58192	7.17166	2.89314	6.57317	6.22692
HOMER2	0.0100265	0.0100265	0.0100265	0.0100265	0.0100265	3.36309	5.27271	0.397723	0.394926	0.0100265	4.62867	1.93449
IKBKB	0.0100265	0.0100265	0.0100265	0.0100265	0.0100265	4.29071	0.657596	4.44674	4.62734	0.0100265	4.76682	4.47764
ITM2B	5.31796	5.05873	6.96999	7.16873	2.86352	3.83405	5.34309	6.17912	4.44822	-0.243972	5.14137	6.00343
NDUFS6	3.92734	6.79259	4.1281	7.57606	7.10207	7.05368	6.01124	7.35708	8.96148	5.21385	5.40944	8.55424
LIG1	0.0100265	0.0100265	0.0100265	0.0100265	0.0100265	4.53721	4.7376	3.93431	3.73585	0.0100265	4.01344	3.37738
MAP2K5	1.78023	4.87838	2.71869	2.71869	2.71869	-0.481717	4.68661	4.53697	3.8235	4.87165	5.25879	4.33989
METRN	5.59111	6.86543	7.08881	5.48468	3.36771	6.54755	6.62577	2.99266	5.49068	7.19094	6.80205	5.74249
MTA1	7.83225	8.64346	8.21582	7.91008	8.5023	8.56525	8.78512	7.26345	8.94795	8.45896	8.13368	7.97588
MYLK	6.78599	6.07353	7.3754	7.34599	4.88659	6.09463	6.16998	5.50621	5.14349	5.69263	5.67029	4.07719
KPNA2	7.10066	6.23118	4.14481	5.25829	6.19793	5.43467	5.71083	8.06769	5.91866	6.02212	6.04112	6.17752
LRRC41	3.12464	6.41895	3.51731	3.51731	5.84615	5.85587	4.52505	4.56613	4.82291	4.78352	4.59379	7.38051
MBOAT7	0.0100265	0.0100265	0.0100265	0.0100265	0.0100265	3.40884	2.97319	5.6001	4.4957	0.0100265	2.06044	1.17523
MRPL28	4.22707	1.39827	2.14336	2.14336	2.14336	4.23191	3.49245	3.38481	2.75801	-0.406333	3.65458	4.10987
NDUFA13	8.32949	7.44535	8.01222	8.7828	7.67915	8.94917	8.43332	7.22351	8.56961	8.33062	6.71935	8.67684
LGALS8	4.04514	4.16473	5.42608	2.34447	2.34447	5.23869	4.58443	4.07723	2.66701	-0.21229	2.84615	2.42745
MAML1	1.64619	4.06419	2.33133	2.33133	2.33133	3.56886	3.95971	2.90036	3.31779	3.64548	1.58799	2.55792
KLHDC3	3.39389	7.39216	6.57025	3.90169	7.17412	7.18243	7.38894	2.95286	6.13716	3.56568	5.329	4.90585
LRPAP1	1.67028	4.43379	5.30386	1.92982	1.92982	3.78936	4.11121	-0.8904	3.28577	3.26866	1.69886	2.79851
MARK4	4.6046	4.29668	2.59766	2.59766	3.88965	3.98485	4.25698	0.0994637	3.87278	5.29248	3.57926	2.8155
MRPL24	6.49522	3.12107	7.00509	3.65588	7.15841	6.35966	-0.0638384	5.75551	6.16303	6.81978	4.90476	6.32695
NDC1	1.61503	4.18489	1.98888	1.98888	3.19639	2.68379	2.7555	3.21041	4.26575	4.60462	3.4992	3.64251
MAEA	5.49928	2.35031	3.33353	3.33353	3.33353	4.00838	2.38769	2.74958	5.04447	5.95843	5.07004	5.29223
MDH1	6.19892	5.1793	6.55551	2.96549	6.91585	6.49421	4.7268	4.29622	6.33802	0.673568	5.14475	7.30942
MRPS34	4.31208	7.33794	7.21886	4.74529	7.14178	6.81487	7.69649	4.53548	7.84529	6.55497	6.66912	8.81614
NENF	6.13682	5.2455	3.3365	7.2411	3.3365	5.63952	5.76082	5.3767	5.81474	4.21019	3.04247	2.28817
MAPKAPK3	3.36252	1.60653	2.41596	2.41596	2.41596	4.60935	3.53918	4.43196	2.77349	3.59383	3.42987	2.36122
MRPL12	6.30004	5.74835	7.30065	7.46852	3.53331	8.07127	7.03441	5.58438	7.95417	4.87309	7.03715	7.7374
MUTYH	0.0100265	0.0100265	0.0100265	5.91599	0.0100265	2.11175	0.0100265	3.32339	3.17191	3.74441	4.16654	2.04798
CIAO3	5.0656	4.44557	3.58463	3.58463	3.58463	3.90022	5.30884	2.86574	3.16496	4.11875	4.28761	3.40142
LAMA3	0.0100265	0.0100265	0.0100265	0.0100265	3.23172	4.76536	4.96543	5.097	0.0100265	5.37498	3.7482	4.08417
LZTR1	0.0100265	0.0100265	6.6115	0.0100265	0.0100265	0.0100265	4.93884	3.36745	3.9806	0.0100265	4.76682	3.03599
MCM7	5.85943	7.14867	7.97825	4.52733	6.89207	5.86415	6.30199	5.13753	8.46156	7.59783	5.72971	5.17842
NDUFS8	5.6682	5.30992	6.6887	3.22328	6.86341	5.27596	4.91621	5.19396	6.93626	2.71215	5.12154	7.34324
LONP1	5.24793	4.16649	6.49955	3.56769	2.67825	4.0635	-0.417391	4.86846	5.27558	4.72232	5.15556	4.78965
MIF	3.19583	6.58705	3.9699	3.43043	6.97481	6.65908	4.52875	3.68961	6.49314	5.22123	6.12325	8.48356
MTHFD1	2.55075	5.13164	6.16614	2.68467	3.4342	2.3699	4.60877	3.36744	4.9122	5.20648	4.56156	5.80388
LSM7	0.0100265	0.0100265	0.0100265	7.70606	7.53542	6.72473	6.3974	6.16572	7.24092	6.94611	6.55995	7.0453
MCEE	1.73516	5.38802	2.01969	2.01969	5.15099	2.11109	4.28053	-0.550963	4.78531	4.97598	4.43688	3.39778
MRPL53	4.48512	1.37359	1.69716	1.69716	5.67485	3.54975	-0.433294	-0.433294	3.89223	4.62369	2.5074	3.31156
NDUFA8	6.83623	2.95673	3.03335	4.69173	7.1264	6.17771	6.38963	5.55371	6.48953	4.2053	6.42918	6.85447
LGMN	4.61333	2.01999	2.31647	5.9905	2.31647	3.61112	4.1857	6.03038	3.0047	-0.761126	2.99356	3.94557
MAN2B1	6.6478	3.16905	6.77761	3.14735	3.14735	5.06967	0.609674	7.10252	5.11556	5.78685	4.9636	5.43557
MT2A	7.40882	5.95653	5.58535	7.26257	6.8886	5.41395	6.9157	6.66856	2.90099	4.9009	5.76568	5.76841
MYL9	7.0093	5.75278	4.53506	5.88711	5.29208	5.44467	4.60146	8.28423	5.49454	6.61755	5.44517	5.93065
KLHL21	6.05331	2.12032	6.22217	2.42455	2.42455	2.31836	6.23476	3.1632	4.44612	4.71005	3.41651	5.24555
CARMIL1	3.42126	1.44493	2.2756	2.2756	2.2756	2.58072	-0.376866	5.58108	1.94454	5.05779	1.12084	1.42072
MARS	0.0100265	0.0100265	0.0100265	0.0100265	1.42457	5.83373	0.0100265	5.3595	3.59591	0.874465	5.22477	3.88474
MRPL27	0.0100265	0.0100265	0.0100265	0.0100265	0.0100265	4.408	4.60861	4.20103	4.43539	0.0100265	4.11101	3.8223
NDUFA1	7.81816	6.81601	5.22893	8.14012	6.45662	8.80183	7.95819	7.11732	8.99982	6.7076	6.91965	8.05536
LAS1L	1.46347	4.45043	1.79281	3.21174	1.79281	3.61592	0.218991	4.4889	3.46407	-0.413393	3.39394	1.67951
MALT1	6.67505	7.50646	7.85937	4.96109	8.385	6.26456	7.07401	6.19537	8.86511	6.55283	6.3855	4.03317
MEA1	6.15319	2.37934	6.30242	2.27916	6.46853	4.75425	-0.665943	5.07767	4.26495	4.85527	4.34519	5.2126
MSH6	4.36053	6.17671	3.55039	3.55039	4.41483	4.53972	4.25738	5.68538	5.95023	2.83132	5.79566	4.55345
LRP10	8.16043	7.55847	8.65657	8.14963	5.40104	7.38916	7.40909	9.05044	5.84751	8.39603	6.03447	6.94436
MAPRE1	3.45517	6.55599	3.24364	7.12343	4.37174	6.49551	5.55662	5.76925	6.23368	2.69588	7.48475	3.07426
MRPL13	0.0100265	0.0100265	0.0100265	0.0100265	4.51177	3.57858	0.0100265	3.53137	3.44093	0.0100265	4.22001	5.23297
NCK2	2.53165	5.40316	5.33866	4.89308	3.29111	4.43061	4.30303	3.44902	5.73223	4.80104	1.87915	2.97487
MAD2L1BP	3.98055	1.03717	1.33954	1.33954	2.56648	3.35082	-0.265662	2.79946	4.24937	-0.265662	0.800047	2.75792
MCOLN1	7.18807	6.13914	4.89405	4.69671	7.36388	6.37041	6.55565	7.41395	5.45197	7.70039	4.51507	5.56256
MRPS30	4.42223	1.72509	2.54418	2.54418	2.54418	4.1313	2.97229	3.10832	3.66488	4.21312	4.58392	4.35738
NDUFV2	5.65335	7.01588	4.21839	7.54321	4.81044	6.98671	7.01276	6.69342	7.16265	1.02698	6.95311	7.65515
LPAR2	0.0100265	0.0100265	0.0100265	0.0100265	7.4271	3.21644	0.0100265	4.87077	4.4957	5.0183	3.7482	2.86068
MTMR2	3.27888	0.979946	1.68379	1.68379	1.68379	2.81914	-0.280665	1.89871	2.31444	-0.280665	0.586048	2.44938
NAE1	2.36566	5.481	2.63269	5.89972	2.63269	4.08648	2.57297	4.94039	6.93579	4.80636	4.2327	2.32571
LAGE3	6.24019	2.83251	6.35474	2.721	7.1014	5.32318	3.26981	6.33122	5.92984	0.254483	5.2369	4.82677
LYRM1	4.2568	4.9322	2.30109	5.79787	5.47953	3.57807	5.13965	4.64626	-0.070886	4.34991	2.99601	3.61366
MCM3	3.58557	6.74327	7.63223	3.96576	3.96576	5.65906	5.95628	4.93745	7.14484	8.06882	5.15953	8.36669
NIT1	3.63381	6.57826	7.05829	7.30924	4.25605	5.57752	3.44242	4.92425	5.40428	6.97733	6.9339	6.57754
OS9	0.0100265	0.0100265	0.0100265	7.07249	1.42457	6.44078	4.96543	5.82217	5.26944	6.93641	4.84832	6.03232
PIP4K2B	4.29059	4.80193	3.71395	3.71395	3.71395	4.42645	4.82726	2.78365	4.84738	3.72349	4.37726	4.11896
NFKB2	5.35794	1.76538	2.56776	1.92524	4.52462	4.95032	-0.453554	4.41274	2.33494	-0.453554	3.87382	3.94201
NPDC1	9.17498	10.789	11.0635	10.3436	9.96919	10.0325	10.6436	7.53146	10.4795	10.6824	10.8297	9.73038
NUP88	0.0100265	0.0100265	0.0100265	7.43266	0.0100265	5.16254	6.26455	4.50708	5.88001	0.0100265	5.97577	5.93977
PACSIN3	0.0100265	0.0100265	0.0100265	0.0100265	0.0100265	4.24099	4.91176	0.0100265	3.92319	4.5434	2.46655	3.24083
PGF	4.69714	5.94089	6.27691	2.96619	3.76977	3.0007	-0.12612	6.03962	6.27585	5.14331	4.02466	4.48613
NSUN2	6.31169	6.63144	7.8754	7.1957	4.55575	5.19319	5.92498	7.43201	7.57511	6.52673	7.47319	6.3792
PAXIP1	0.0100265	0.0100265	0.0100265	0.0100265	0.0100265	3.31584	4.39051	3.41021	2.95992	0.0100265	2.57996	1.67662
NFIL3	5.40645	6.21989	5.49407	6.018	5.42048	2.17849	5.50807	6.52903	5.77676	0.986464	5.35358	4.37609
NOSIP	5.0636	5.97825	4.62464	5.73825	4.62464	5.39667	5.19826	6.38082	5.08165	5.30501	4.50136	4.79184
NIPSNAP1	3.97617	5.20589	5.8598	4.94457	5.16855	5.02599	4.67304	3.73063	5.05189	0.74883	4.25177	3.5886
NR2F6	4.62906	1.36914	1.67977	1.67977	5.58056	2.6204	-0.426905	3.55603	4.88192	-0.426905	3.36484	3.01667
PIH1D1	1.44021	2.06668	2.69183	1.6343	1.6343	-0.314664	3.60492	4.62783	3.27458	3.70341	2.25495	3.46846
NOP2	6.45049	5.70542	6.51369	4.06685	6.29545	5.0234	5.11774	3.80362	6.59468	6.5186	6.18458	5.76136
NUP107	0.0100265	0.0100265	7.4834	1.64498	1.42457	4.36222	6.40714	4.87077	4.00847	0.0100265	3.32875	3.88474
PDLIM1	0.0100265	0.0100265	6.62677	6.62275	0.0100265	3.73043	5.50793	5.81423	0.0100265	5.19141	4.46114	3.65325
PIAS1	4.81212	4.60653	6.89475	3.55472	2.65932	3.57355	5.69427	5.99243	4.15074	2.33756	5.28349	4.31705
NOC3L	2.33264	4.21823	2.58296	2.58296	6.43466	4.85782	5.45024	5.27964	4.4595	3.95189	5.84374	5.14561
OST4	7.86606	7.73241	6.9583	7.85942	7.79441	7.46546	7.34269	7.765	8.50132	7.76335	8.03717	7.39567
PKMYT1	0.0100265	0.0100265	0.0100265	0.0100265	0.0100265	2.86904	0.0100265	2.91198	1.34851	4.43735	2.46655	0.960114
NFKBIA	0.0100265	0.0100265	0.0100265	0.0100265	0.0100265	3.36309	5.59564	3.45174	3.63219	0.0100265	3.88691	3.03599
NPEPL1	5.43214	3.08733	3.16622	3.16622	3.16622	4.63596	4.33809	3.32624	3.80602	3.69593	4.7573	2.07968
PGM1	1.91178	4.45798	2.18266	5.94834	2.18266	5.27501	3.36255	0.82181	3.84761	0.865003	2.95079	4.29261
NT5C	0.0100265	0.0100265	6.22668	6.713	6.92811	4.02297	5.48973	4.22518	3.76881	3.91217	4.16654	4.05732
PIN1	6.18089	3.11115	3.28547	4.15315	7.6332	7.60473	7.41266	5.90857	5.64014	5.95693	3.48821	4.57777
NFKB1	4.77546	1.64218	2.05428	3.57698	2.05428	3.20715	4.57349	3.88296	3.61224	-0.42679	4.69172	4.8502
NPC1	6.04625	3.90924	3.00215	7.02473	3.00215	5.22919	-0.687911	6.09047	4.71141	6.11262	5.15631	3.93956
NUP85	5.48322	3.47445	3.12215	4.80937	2.53705	5.26636	4.89629	4.52055	4.76532	5.49834	3.88197	4.21587
P4HTM	2.11238	5.10122	3.11348	3.11348	3.11348	4.7967	5.57414	4.22403	4.78259	3.97841	4.49825	5.49245
PFKL	3.6539	1.62314	2.39669	2.39669	2.39669	3.49647	2.67529	4.31809	4.10414	-0.373406	3.55181	3.62061
NRBF2	0.0100265	0.0100265	5.57996	0.0100265	0.0100265	2.93306	0.0100265	0.397723	1.66097	3.44933	2.13657	1.67662
NFE2L2	7.79934	7.41869	7.0039	8.1891	7.13528	7.53976	6.52735	7.51723	6.0237	7.46033	7.41855	6.44074
NR1H2	7.40743	5.82316	3.89265	7.64131	4.58987	4.21652	7.59488	8.16275	4.37018	6.11176	5.41361	5.25308
PIGC	2.21338	2.85211	6.05194	1.9843	3.17139	4.31245	-0.544494	3.20016	4.56059	5.43787	1.32785	3.85248
NOLC1	2.9348	6.48909	6.24539	4.33377	3.69894	5.7904	6.96433	4.84994	4.74892	6.16165	7.41094	6.68226
NUCB2	4.74632	5.59381	5.43936	5.80972	6.8264	5.28007	5.28471	5.11854	5.12048	4.3498	6.17886	5.07871
OXSR1	4.75781	4.08013	2.4847	5.92886	2.4847	5.21914	-0.213853	4.98052	4.29893	4.66372	4.7009	4.04521
PDIA5	0.0100265	0.0100265	0.0100265	1.64498	0.0100265	0.0100265	5.8451	4.58379	4.53455	2.36142	3.56749	3.94459
PLA2G15	1.67728	4.74107	1.9909	6.02407	1.9909	2.86188	3.03149	4.62015	3.18478	-0.743453	1.34309	1.62894
NFKBIE	0.0100265	0.0100265	0.0100265	1.64498	0.0100265	4.26607	6.4168	4.15149	0.949108	5.34596	3.64772	3.54141
NPRL2	3.16964	6.16517	5.27131	5.78819	5.75935	4.72356	5.98184	5.58718	5.4605	5.57408	5.97526	5.64425
OAT	0.0100265	0.0100265	8.97915	7.16065	4.2823	8.1621	7.08969	4.886	7.14374	7.74286	7.15013	7.30421
PAIP1	2.74073	1.03058	1.60329	1.60329	1.60329	3.15819	-0.264866	2.40827	2.11168	-0.264866	2.36162	2.56336
POLDIP2	1.33967	4.68206	2.07774	2.07774	2.07774	3.83263	-0.459077	2.10177	2.74143	2.45132	4.50406	3.99483
PRPF39	3.59442	1.25576	1.93922	1.93922	1.93922	2.29995	-0.3404	3.84861	-0.3404	3.4664	2.66318	3.56199
HACD3	4.81862	6.06459	3.83325	3.83325	4.75062	4.59351	3.72199	5.70293	5.40027	4.18684	5.17543	4.00403
RPF2	0.0100265	0.0100265	0.0100265	1.64498	0.0100265	4.05209	4.93884	3.08029	0.949108	0.0100265	3.88691	4.02995
PLCG1	2.06142	4.57741	4.9623	1.97157	4.58989	4.3864	3.61465	3.73416	2.53882	2.63951	4.15929	3.63899
PPIE	5.62309	6.5304	3.63639	5.9549	4.61195	6.3052	6.48383	4.88979	4.62058	5.89118	4.3452	6.17388
PSMB3	3.20381	1.39193	1.70935	3.04174	1.70935	4.34649	3.77406	3.53369	3.73465	-0.300597	2.97183	3.47893
PYCR1	5.58492	2.32154	5.72398	6.76578	2.26182	3.96217	-0.388922	0.307624	5.55616	6.63077	4.27982	2.65266
PRKCH	0.0100265	0.0100265	0.0100265	0.0100265	0.0100265	3.69394	3.82048	4.17648	0.0100265	0.0100265	4.22001	3.46173
PTK2	2.95505	6.79257	3.28221	7.15976	3.28221	3.60827	6.2592	4.92862	6.59438	5.2674	7.4713	3.31047
RALY	3.40956	2.84184	6.38112	6.08179	2.34442	4.27055	5.77686	4.29928	3.5101	6.60562	4.24496	1.10013
RNMT	6.41903	7.2209	7.23338	7.24835	5.98876	6.28088	6.36215	6.17686	5.127	6.10014	6.02788	4.88702
PLAU	2.97253	2.49602	2.75378	2.75378	3.76656	4.08068	3.63598	5.58046	3.25176	4.4551	3.29448	1.73764
PSMA7	2.61855	5.06407	3.65467	3.65467	3.65467	4.79307	5.01524	4.31434	3.55538	3.67385	4.88661	4.70398
PRKACA	6.78944	6.58639	7.5596	7.7262	4.55306	6.8746	5.40774	8.15299	4.74127	7.73891	6.35867	6.11815
RAI14	2.76987	0.834793	1.53039	1.53039	1.53039	0.102809	-0.266879	5.01535	1.55253	-0.266879	0.959828	1.355
PSAP	10.4495	9.31694	9.66799	9.56625	8.71649	8.29717	9.27252	9.34639	7.45306	9.12381	8.9197	8.65436
RBM6	7.21596	8.2261	8.14611	7.81159	7.53022	7.7299	8.22758	7.9353	6.27915	7.82352	8.05514	7.35539
RPL13A	6.12177	7.11462	7.32299	7.83455	3.79718	7.0813	6.14726	7.15614	6.5998	4.14931	7.64453	6.74029
PLP2	6.10538	6.92242	6.92648	7.93555	6.9801	7.23368	6.35772	4.41946	6.82933	8.05296	6.89935	6.17801
PTPA	0.0100265	0.0100265	0.0100265	6.59137	7.21545	6.07276	4.60861	3.1825	0.0100265	0.0100265	1.708	5.08126
PSME1	0.0100265	0.0100265	0.0100265	0.0100265	0.0100265	5.09418	0.0100265	4.69172	5.17424	0.0100265	5.31763	4.99897
RNASEH2A	5.34809	2.49005	2.78112	5.0603	2.78112	3.10751	5.20975	4.95433	4.74901	5.81866	4.20618	2.13947
POLR1C	4.95891	1.71731	2.02696	2.02696	4.94604	3.30833	1.45341	-0.452662	4.76381	-0.452662	5.3406	5.24188
PTPN1	5.68286	5.24611	6.38104	4.16945	3.64228	4.7081	5.85511	5.19513	4.44701	1.2458	5.7207	4.65888
RPIA	0.0100265	0.0100265	6.93965	1.64498	6.82516	3.6565	4.08579	0.0100265	2.71132	6.10367	4.91468	4.59433
PLEKHJ1	5.43066	2.52626	6.95873	2.83316	2.83316	2.65387	1.29991	4.10914	6.01743	7.1379	4.32719	4.82448
PPIF	0.0100265	0.0100265	0.0100265	0.0100265	0.0100265	4.24099	0.0100265	3.02634	5.66923	0.0100265	4.62867	4.11054
PSMC6	0.0100265	0.0100265	0.0100265	6.14938	5.85892	4.8672	5.01718	5.26948	3.70212	4.6422	4.85959	4.02995
RABAC1	1.10432	3.2654	1.73977	1.73977	1.73977	3.37461	-0.301957	2.83646	3.28265	4.1775	1.51642	2.07746
RFNG	5.49497	5.17803	6.54599	4.37166	3.87687	4.63366	3.20018	5.64596	5.62485	4.62902	6.06731	6.47894
PTK2B	0.0100265	0.0100265	0.0100265	0.0100265	0.0100265	5.09418	5.06713	3.53137	3.01591	0.0100265	2.78309	3.42017
PLAAT4	6.03501	3.32819	3.93428	3.23578	4.67856	4.83106	5.14075	4.17373	2.77967	5.25316	6.10409	5.06549
PPAN	3.43606	4.48841	2.61163	2.61163	2.61163	-0.0365889	-0.0365889	3.91584	4.61589	4.19222	3.27002	3.52055
PXN	2.19647	5.93218	2.70572	4.13	2.70572	3.9235	4.2349	7.37909	4.41052	4.40126	4.07179	1.56366
RETSAT	5.25291	5.65324	6.92806	3.58323	3.58323	5.48701	5.49473	2.66789	6.48808	6.08372	7.19012	4.882
PNKP	7.05896	8.26657	8.71394	8.23668	7.45753	7.8782	7.38874	8.58462	7.68559	7.54328	7.53211	6.66099
RALGDS	5.68982	5.85319	7.13792	4.29355	3.47996	3.82519	5.63808	3.38294	5.00266	7.03258	5.8097	4.78412
RNH1	7.83599	5.63196	6.69809	7.2669	6.89032	6.14051	6.58941	6.2436	6.6831	7.46697	6.62331	7.21584
POP5	0.0100265	0.0100265	7.95808	0.0100265	0.0100265	4.96232	0.0100265	3.53137	4.7644	0.0100265	5.33389	5.87972
PSENEN	0.0100265	0.0100265	0.0100265	0.0100265	1.42457	4.97758	0.0100265	3.32339	2.64185	0.0100265	2.87485	4.00205
PUF60	0.0100265	0.0100265	0.0100265	0.0100265	7.1488	3.45318	5.41454	0.0100265	5.33694	4.59365	4.58857	4.37262
PLSCR3	1.96926	5.22588	5.9351	2.08894	3.33601	4.99506	-0.464963	4.94643	4.7837	4.87219	2.98748	4.44722
PPP2R5E	2.41993	6.38394	6.38656	2.33124	6.92976	4.90882	-0.466916	4.66698	5.07926	-0.466916	4.616	5.05561
PSME2	6.61772	7.35191	6.96179	7.1778	7.74843	7.54377	6.42775	6.88588	6.83146	6.6876	7.65132	7.40956
POLR2I	3.39158	6.53908	6.25175	5.14741	3.64999	6.4586	6.80072	5.86079	6.56972	5.22601	6.40714	5.71756
PRR7	0.0100265	0.0100265	4.81057	0.0100265	1.42457	5.03706	3.82048	0.0100265	5.9678	0.0100265	5.48714	6.74644
RPL12	10.0638	11.3159	10.3193	10.9042	10.3998	10.8784	11.0898	8.81069	10.8944	10.558	9.93782	9.28553
PLOD3	2.47328	1.47274	1.62689	5.46002	1.62689	2.81228	-0.417565	5.2764	4.57905	-0.417565	3.62558	3.42658
PPP1R14B	5.34903	5.59225	5.66128	6.477	5.14255	6.13691	5.27051	6.54518	6.39464	4.97466	6.09204	6.77642
PSMD2	0.0100265	0.0100265	0.0100265	6.35022	5.77302	0.0100265	2.86438	3.64313	2.23321	4.26204	3.53972	3.08999
RAC2	4.91698	1.54005	1.85979	5.97069	1.85979	2.47034	-0.573464	3.91376	3.1216	5.45281	3.57925	1.39026
RHOT2	5.03766	6.17164	6.60699	3.49527	4.18256	6.70849	5.25088	4.66526	6.95134	5.81081	5.7389	6.17058
RPS15A	2.30709	5.03156	3.1714	3.1714	3.1714	4.9579	2.91665	2.46412	4.66297	4.01629	4.27147	3.79027
SACM1L	6.48932	6.39459	6.59816	6.64629	6.82768	6.60428	6.49458	6.71069	6.43912	6.89486	6.98979	6.71977
SNX7	3.08145	6.161	6.54147	4.05912	3.47704	4.68706	4.36785	7.02134	4.60978	6.13681	-0.447133	4.13676
SPDEF	0.0100265	0.0100265	0.0100265	1.64498	0.0100265	3.57858	0.657596	0.0100265	3.06981	0.0100265	2.57996	1.3624
RPL36	7.55727	8.17897	8.53153	7.39704	7.50859	8.03485	8.04907	5.82795	8.33612	7.31657	7.3566	7.98753
RPSA	8.88369	9.70129	9.69016	9.03882	8.51129	8.77654	8.89344	7.74921	8.88994	8.32224	8.95014	8.09808
SLC38A2	3.76208	1.3675	2.09954	2.09954	2.09954	3.7742	0.232167	2.75877	-0.362233	4.09237	4.45598	2.00399
SRPRA	6.87648	8.0955	7.99762	7.34938	7.80077	7.3881	8.71392	6.77776	7.75555	6.86486	7.66771	7.47687
RPL9	9.27849	10.7811	9.7767	10.4029	9.83705	10.6322	10.2539	8.69181	10.6786	9.54768	10.3453	10.082
SLC11A2	4.50448	4.95657	3.98626	3.98626	3.98626	3.82602	3.38595	3.99965	4.40135	4.71425	4.60612	3.98003
SNF8	5.51436	5.85034	6.37779	3.95838	6.73762	5.61937	4.00997	5.09077	6.30284	4.98718	4.9185	5.40672
SEC61G	7.45723	7.63838	4.63164	7.83597	8.51245	5.74892	5.98284	9.12215	8.5458	6.60153	8.68729	7.54234
SLC35B1	0.0100265	0.0100265	7.14453	0.0100265	0.0100265	4.9313	0.657596	5.61845	4.85928	6.59789	5.22477	4.83471
RPL23	7.50333	8.60503	7.83215	6.89504	8.25381	8.63177	8.50403	6.53161	7.86044	8.29964	7.73122	8.55446
RPL6	3.5625	7.30479	7.2137	3.4209	7.57092	6.53319	6.10255	4.8608	7.33152	4.2401	9.02222	6.85925
RUVBL1	4.93296	4.65014	6.7655	2.68265	7.1857	6.14515	3.90128	5.1799	6.7591	-0.0897994	5.3958	6.63089
SIRT3	0.0100265	0.0100265	0.0100265	0.0100265	0.0100265	0.0100265	4.82731	5.13573	3.83256	0.0100265	4.47587	2.51082
SMC1A	0.0100265	0.0100265	0.0100265	0.0100265	3.8506	5.2656	4.50367	2.97029	3.31268	0.0100265	5.85139	4.66719
ST3GAL3	5.28831	4.24802	2.97689	6.57896	2.97689	4.82089	5.73071	4.16102	3.38187	6.51882	2.2006	4.63067
RPS28	8.64319	8.64427	9.62142	6.3192	9.28359	9.70974	8.24518	6.87038	9.88759	8.60923	7.0817	8.40073
SCYL2	2.15647	5.4205	3.07845	3.07845	3.07845	1.95745	4.99804	4.87015	3.452	3.26321	3.81918	3.41952
SLC30A9	7.15885	7.76584	7.40292	7.28776	8.28648	7.58872	7.91022	7.06461	7.44866	7.84721	7.58424	6.4838
SPR	4.55032	1.66608	2.48031	2.48031	2.48031	3.01647	4.66845	4.69697	2.56179	4.39011	3.36146	3.13971
RRP12	2.00601	4.05622	4.71116	2.22779	2.22779	2.37983	3.98863	1.8519	3.12975	3.72195	5.64705	3.9638
SH3BP5	1.51933	4.43926	1.82648	5.62977	1.82648	-0.555513	3.99223	1.92705	-0.555513	4.4424	3.56176	2.35054
SMARCC1	5.28297	4.33709	2.52947	4.05176	3.84654	5.49134	4.13758	4.99955	5.00525	0.04892	6.11878	4.8184
SSR1	4.53827	4.20341	2.86051	4.29088	2.86051	4.76487	4.65171	3.81751	5.45766	0.718483	6.64243	5.57451
RPS2	10.4332	10.8541	11.0266	10.3535	9.44671	10.8474	10.8731	9.15021	11.2676	9.19826	10.1531	10.597
SCAND1	3.74487	5.48141	6.41971	2.89041	2.89041	4.43254	6.94586	3.92376	4.28047	3.54902	3.58406	2.44605
SLC27A3	4.22008	5.78642	6.60644	2.6889	7.25327	4.76465	4.87128	5.31643	3.9787	-0.273623	6.12063	2.85981
SPEN	7.30361	7.53535	7.14479	7.67291	6.96968	7.03487	6.66583	7.55192	6.69777	7.31589	7.36247	6.61172
RPUSD1	0.0100265	0.0100265	0.0100265	6.97858	1.42457	4.72976	4.53951	5.14842	5.39087	6.18784	5.3816	5.52527
SLC52A2	6.35898	2.69937	6.59861	2.67003	5.09184	4.7951	5.42342	5.66753	5.73222	-0.873744	6.05352	4.56529
SRRM2	7.74936	7.65911	8.44905	8.74422	5.60418	6.16865	8.14403	6.36383	6.26641	9.03826	9.04379	7.94519
RPS15	8.53062	9.78062	9.92894	9.12032	6.77479	10.0877	8.39176	6.98434	10.0654	8.11145	8.97108	9.68222
SNRPG	3.41607	6.15527	3.37178	6.70596	7.73945	4.99305	-0.579729	6.80621	5.6923	5.46316	6.43024	5.2048
SPCS1	7.69887	8.64165	8.95043	8.79145	7.80408	7.87577	8.06527	6.92336	8.90046	7.23308	8.17218	9.55177
RPL31	2.22055	5.5696	2.4953	2.4953	6.12099	5.96792	5.58527	1.35469	4.6129	3.55132	4.2425	1.07251
RPS6KB2	2.73921	5.35082	6.40103	2.88435	3.62945	5.44698	2.62756	3.52264	5.45117	4.94326	6.22497	3.97691
SEH1L	2.37397	5.09004	2.2904	2.2904	4.50191	4.2411	4.582	3.34029	4.81397	-0.57794	4.75349	3.4096
RPL7A	8.94455	10.0092	9.49073	9.57703	8.71361	9.53472	8.92766	7.85854	9.12455	8.09444	9.31979	8.99346
RYK	3.87489	6.21236	7.25162	4.29441	6.67233	5.86511	6.75448	3.95234	6.3622	8.01332	5.76353	5.09361
SNAPIN	6.72258	5.82898	7.62794	7.6455	3.59686	6.49113	3.3659	4.21699	6.71177	6.18438	5.85633	5.92268
SPAG7	0.0100265	0.0100265	6.98776	1.64498	0.0100265	3.69394	5.37542	0.0100265	5.24622	0.0100265	4.36946	4.68485
STAP2	0.0100265	0.0100265	0.0100265	0.0100265	0.0100265	5.05155	0.0100265	0.0100265	4.81262	5.28611	3.88691	4.53717
SCYL3	2.55377	5.46073	6.09919	2.69219	3.46253	4.63729	5.58831	4.28275	3.29202	7.96644	3.79104	3.16355
SLC35A4	0.0100265	0.0100265	7.05704	8.41954	0.0100265	5.74734	4.93884	5.37037	4.284	0.874465	5.1624	5.17168
SPTAN1	8.23533	7.48922	8.62053	7.98506	8.65819	8.70789	8.19335	8.59508	7.51246	8.17212	7.6919	7.73232
RPL18	9.70771	10.8122	10.4349	9.41658	10.1102	10.903	10.7239	8.8418	10.7198	10.1142	9.99347	10.3141
RRP8	0.0100265	0.0100265	0.0100265	0.0100265	0.0100265	2.93306	0.0100265	2.91198	3.89361	4.5434	3.0024	3.2878
SIL1	4.23631	1.41045	1.75659	3.19085	1.75659	1.74022	5.10478	3.91663	3.61491	-0.35977	3.42788	3.2034
SSR4	7.66109	8.74535	5.4421	8.77633	6.70546	9.46435	8.2549	8.37186	9.43847	6.60685	8.27515	8.76557
RPS21	7.86506	8.74936	8.68212	8.05923	7.36401	8.60339	8.81399	7.05239	8.6146	8.01397	8.80691	8.3184
SCARB1	5.73412	3.84105	6.21532	2.6442	2.6442	4.36349	-0.5404	2.90225	5.45312	5.09243	4.57793	4.27992
SLC27A5	0.0100265	0.0100265	0.0100265	2.88134	8.02791	5.30242	0.0100265	2.24258	5.78654	0.0100265	5.5016	6.05964
SPHK2	2.28861	5.21492	6.24391	2.57395	2.57395	5.27242	6.15943	1.59461	2.82872	4.36833	3.89596	2.1594
RRAGA	6.55627	4.44949	7.3482	6.84351	4.87108	8.05819	7.89774	4.95472	7.60426	6.52823	6.31636	7.21356
SMAD4	2.67597	5.46018	4.71202	5.09521	5.00045	4.99837	6.0579	2.84983	4.89995	0.145059	4.66202	3.57878
STX18	5.71379	2.61212	6.82665	4.91254	5.40717	3.5937	4.81339	4.34457	4.14001	5.67484	4.32105	3.09597
TBCA	8.27458	8.9345	9.26897	7.89419	7.88304	7.84773	7.87409	8.36302	8.48798	8.88315	7.70877	7.83244
TRAP1	2.12386	5.18956	3.14254	3.14254	3.14254	6.06675	4.06419	3.55544	5.18734	5.78206	4.74202	4.13599
UBE2L6	7.14557	4.26411	4.54345	7.48838	7.46429	6.77709	5.50329	9.0961	7.8529	7.34633	5.59839	5.34161
UQCRFS1	7.00978	6.32988	8.24013	4.13658	7.48283	6.98773	7.50391	3.89704	8.43353	7.98159	7.51312	7.23
SUPV3L1	4.89866	5.53872	7.00358	3.30948	3.30948	5.67133	6.32049	5.87496	5.13139	6.57863	5.28338	6.16359
TNIP1	6.68245	6.79089	7.20871	7.56719	6.76081	5.25615	5.62265	7.3396	5.34904	5.64133	5.9041	6.84531
TUBA1B	5.27292	5.74626	3.51804	3.51804	7.25987	2.6715	4.10483	5.37219	4.46077	6.28019	5.92234	6.82589
STK11	6.12975	2.94961	7.40274	3.28113	3.28113	1.79833	5.88118	4.16738	6.99938	4.64688	6.04657	6.34326
TARS	2.55783	5.30468	5.41605	2.07157	2.07157	2.51479	-0.679186	3.5323	4.63221	4.00004	2.61766	2.02361
TLR3	1.3721	0.773991	1.19698	1.19698	1.19698	2.05838	2.23728	3.26203	-0.236089	-0.236089	0.227458	0.935774
TRAK2	6.21189	2.45116	2.75269	6.7471	2.75269	4.06952	6.04403	4.61612	2.42083	6.9234	3.37479	0.770931
UBA1	6.19406	5.56966	3.34793	6.8825	6.99048	6.78595	5.20693	6.99054	5.02122	6.22481	3.72393	4.53114
TCTA	5.13137	2.26884	6.60343	2.56761	2.56761	3.06751	6.27514	3.54391	2.0699	5.46474	1.32607	3.89608
VPS28	3.38984	6.69117	3.04113	3.96184	7.63583	5.65832	3.76124	5.48584	6.01687	6.69962	6.76449	5.6046
TALDO1	5.49889	5.83277	3.60551	4.41384	7.64359	6.35147	6.29123	4.06267	5.13755	5.94708	4.46123	4.47494
TYK2	6.27989	5.47498	7.22206	3.41238	7.18578	4.89306	5.16726	5.27675	4.6309	7.3603	5.14065	4.10903
ELOB	6.90369	6.30189	6.09829	6.46012	6.20123	6.64578	6.68533	6.4382	6.93764	6.24946	6.10696	6.50046
TSEN2	2.82404	5.58563	7.17841	3.56914	2.66052	-0.554367	3.76255	4.46289	4.96217	4.53573	6.27779	6.17134
UGGT1	1.96298	5.23655	6.06472	3.06847	2.12037	3.51375	4.47927	4.2523	4.97023	0.319355	5.74869	3.29579
VAV3	0.997135	1.63526	1.11213	1.11213	2.56172	4.09381	-0.267623	4.68652	-0.267623	-0.267623	3.00155	1.71863
TP53BP1	0.0100265	0.0100265	0.0100265	1.64498	0.0100265	5.45196	6.23207	4.42606	5.81048	7.00299	5.82863	4.80273
TUBB6	6.25293	3.30669	7.06465	7.0735	3.15215	6.13097	2.91444	8.99562	5.33991	4.90658	6.61745	4.22382
TBCB	4.2117	2.05999	2.55397	2.55397	2.55397	3.96623	-0.342082	3.50564	3.77043	3.8863	3.0479	4.19903
TRIB3	5.07161	2.0724	2.58861	4.02667	2.58861	5.11935	4.26724	3.23745	5.73046	4.30764	4.14791	5.2228
UTP14A	1.69112	2.66372	2.44728	2.44728	2.44728	3.38379	-0.330181	3.13225	3.99755	3.32434	3.7336	4.02634
SURF4	7.90998	8.49546	9.37335	6.1409	9.0054	7.17996	7.73693	7.22531	8.25046	8.37338	9.98609	6.36712
THAP11	0.0100265	0.0100265	0.0100265	5.86442	0.0100265	0.0100265	0.0100265	2.7214	0.394926	5.09005	3.29593	2.58791
TOMM34	3.4443	3.27467	1.66454	2.83671	3.18078	4.71036	0.200596	0.543552	3.04047	1.44012	4.07083	4.75547
TUBA1C	0.0100265	0.0100265	0.0100265	7.36003	0.0100265	0.0100265	0.0100265	4.12606	2.64185	0.0100265	3.81922	2.51082
STUB1	4.99855	5.68072	3.16762	3.16762	5.22112	5.68651	5.4007	2.12236	4.61856	5.85103	5.0007	5.12559
TLR4	0.0100265	0.0100265	8.1447	5.91599	7.00548	6.40172	7.58584	3.4921	6.64604	7.5591	5.3816	5.19651
TRAM1	6.10514	2.35537	2.77239	7.55256	2.77239	4.6358	-0.745386	5.05113	5.58533	-0.745386	5.81261	6.4157
UBC	7.82677	8.02036	7.58624	8.57605	8.90323	8.41441	7.5003	7.87537	7.18466	8.11013	8.47709	7.51358
TMSB10	9.54949	8.16608	8.99197	9.3497	8.42794	8.0421	7.48808	9.63852	8.78823	8.78889	8.46005	7.02239
TSTA3	0.0100265	0.0100265	6.3606	6.85189	7.58667	5.40758	4.42923	3.4921	5.81048	4.06244	6.73238	5.22092
VWF	7.98923	4.82529	6.88926	8.12838	7.33285	7.39982	6.53829	8.83701	5.01016	7.91808	6.20872	7.0751
TARBP1	3.57551	6.50288	3.85006	3.85006	4.80571	5.86971	5.59566	3.25172	4.28847	6.19309	6.84043	5.07992
TLE1	1.36112	4.1082	2.16642	2.16642	2.16642	4.65902	5.18556	2.24628	-0.378521	4.02703	1.71649	3.38535
TYROBP	8.18964	3.7053	6.70135	4.79477	8.40598	4.11135	5.46725	8.34818	3.29938	6.77528	5.99996	5.05793
TCERG1	5.19155	5.75633	3.36191	3.36191	6.98441	5.63963	4.72519	2.34183	5.31163	4.76115	6.67586	5.1466
TSKU	7.04327	6.19443	6.84722	7.85332	4.52913	5.43534	0.367312	7.6168	5.65161	6.24551	5.84069	5.02817
VEZF1	5.84306	3.07753	7.28783	4.02607	3.47567	5.6542	7.11722	4.36889	4.4195	5.35377	5.2658	5.03481
TAF12	0.0100265	0.0100265	0.0100265	7.3968	0.0100265	3.45318	2.32202	5.11003	5.87245	3.07795	4.22001	4.866
TIMP2	6.68016	2.84037	3.18138	3.18138	6.96452	5.64736	5.62372	8.47638	5.26012	5.8605	3.03058	1.24893
TPD52L2	6.88887	3.2669	6.80138	7.16056	3.67898	6.40764	6.48444	4.99111	6.73228	6.16413	4.10062	2.54288
TWF2	7.22012	6.50771	3.95619	7.31263	7.83899	7.2917	6.47422	7.77245	7.27524	3.17889	5.84977	7.0693
TRMT11	0.0100265	0.0100265	0.0100265	6.68354	0.0100265	4.31494	5.67833	3.84363	4.78065	0.0100265	5.84005	5.29176
UBL5	6.98316	7.66065	7.35432	7.34228	7.9027	7.27389	7.59538	7.81814	7.13737	8.03075	6.9946	7.89197
VAPB	4.81608	1.96729	2.47963	2.47963	3.76875	4.04434	4.79284	3.06659	4.85536	4.97368	4.24004	4.47034
TOMM40	0.0100265	0.0100265	0.0100265	0.0100265	0.0100265	5.40758	0.0100265	4.56499	5.26944	6.68157	3.32875	4.89663
WFS1	6.07958	5.13615	7.50754	3.20601	7.24083	4.09719	6.87948	6.55159	2.23699	6.85088	5.09646	5.29958
YY1	7.12901	7.60012	7.88695	6.78992	7.08774	7.15408	6.63335	6.09442	6.96283	7.25859	7.90051	6.9133
WASF3	0.0100265	0.0100265	6.48313	0.0100265	7.07892	6.64574	5.47129	3.64313	0.698465	0.0100265	5.01893	3.37738
YIF1A	6.88783	5.94344	4.60731	7.81523	7.74077	5.69527	7.49735	6.99181	7.33287	4.0838	7.2596	7.13402
ZNF131	6.00879	6.89367	7.13455	4.54135	4.43485	5.89884	6.24006	4.77652	5.82315	7.50873	7.60492	5.13516
ZNF593	0.0100265	0.0100265	0.0100265	0.0100265	0.0100265	0.420607	0.0100265	3.1825	3.06981	4.06244	1.37242	3.08999
XPO7	3.52308	7.22401	7.71296	7.71909	3.9179	7.63805	2.65008	4.37154	4.22521	6.42844	5.7002	6.06413
WIPF2	3.71043	1.19989	1.86114	1.86114	1.86114	2.41502	-0.347084	4.00971	3.66986	-0.347084	2.08136	2.61249
ZC3HC1	0.0100265	0.0100265	6.51631	0.0100265	0.0100265	3.6565	3.93253	6.54723	3.73585	4.5434	4.77875	4.64932
WDR82	5.32715	6.61317	3.81197	3.81197	7.16032	6.79477	4.8745	6.45384	5.79176	7.16173	7.20524	5.04212
YKT6	6.957	6.2126	7.18998	7.87404	4.70434	5.75874	7.41155	6.47167	5.917	5.98778	5.88097	4.77962
ZNF274	1.98759	5.11999	2.28478	6.12236	2.28478	5.04265	4.20693	4.28347	2.28504	3.97315	4.77008	3.94824
XRN2	5.54591	6.56222	6.49766	6.04977	6.13263	6.84351	6.09812	5.95152	6.32546	6.62076	6.38117	5.57553
ALG11	3.13148	5.12579	2.21926	6.59704	5.19118	5.33969	0.431207	5.52567	4.11677	4.9495	4.00745	3.73097
XPNPEP1	3.37696	6.00457	3.75992	3.75992	3.75992	5.91599	5.4295	4.5609	3.18985	3.76328	4.2805	4.82169
AKAP17A	5.70788	6.68205	6.71683	3.71204	3.71204	5.35809	6.8205	3.36029	5.39069	7.00068	6.2698	4.08198
PCDHGA1	0.0100265	0.0100265	0.0100265	1.64498	0.0100265	4.51646	0.0100265	4.01963	3.66758	0.0100265	3.56749	2.25124
TAS2R43	0.0100265	0.0100265	6.56469	0.0100265	0.0100265	0.0100265	5.31468	2.78776	4.51526	2.92938	3.81922	4.28273
TAS2R30	4.2503	5.41619	2.68419	2.68419	6.02719	4.92134	4.13761	2.68486	4.99041	4.04784	5.35159	5.20478
TAS2R50	2.07798	5.28632	5.88492	2.67658	5.56993	3.7343	-0.123432	4.12819	4.90046	-0.123432	2.97468	3.35813
TAS2R31	5.9195	7.61668	7.53928	4.80188	4.30719	3.80931	7.73972	5.64477	6.11467	6.53536	5.49632	4.33083
EGLN2	5.12182	5.35753	4.68266	4.68266	4.68266	4.72778	4.79448	6.62222	5.25492	4.72439	4.45623	4.93488
ZBTB4	8.03431	8.95337	7.74722	9.79962	8.14748	8.90488	9.14709	8.82981	7.82928	9.57862	7.89403	7.95437
GRN	7.20274	3.1851	3.04357	7.42717	7.23764	6.12198	2.98903	5.61308	5.27642	6.59077	2.34669	3.61545
ACBD3	6.83072	2.83018	3.00832	3.94378	6.97789	5.68332	4.78819	5.61888	6.64561	6.85231	5.6451	5.36144
ADI1	5.20517	2.35706	2.67161	2.67161	6.16144	5.49689	6.92985	5.28612	5.25389	3.06346	4.52864	4.98825
CCL3	4.62332	1.38937	1.70055	1.70055	5.07728	2.5249	-0.342592	5.22653	-0.342592	-0.342592	4.22208	1.58758
LOC100289333	11.6746	10.9277	11.4185	11.3059	10.924	10.4054	11.1531	9.39876	9.8242	11.5857	9.55165	9.90964
AKAP8	4.91115	6.23197	7.67802	3.7256	3.7256	4.07429	4.32723	5.89373	5.22565	8.27748	5.87585	6.12976
IGHV3-23	0.0100265	0.0100265	0.0100265	1.64498	1.42457	6.95804	0.0100265	4.95981	2.90167	1.41125	8.25156	2.25124
ABHD6	5.22615	2.18929	2.44534	2.44534	5.73306	5.23905	5.46695	3.70559	4.42178	0.328043	3.38399	3.47466
CBWD1	8.31813	9.12088	8.48656	8.80331	8.41211	8.66068	7.88222	7.86086	8.58837	8.73271	9.18609	8.57439
LINC00869	4.92118	3.39017	7.05938	4.35658	4.21091	6.97263	7.16277	6.65076	5.63263	6.8893	4.0867	3.2365
ADAM10	5.82046	5.94804	6.99562	3.62722	6.96078	5.78729	4.1109	8.87307	5.3	6.67658	6.55662	5.96704
AGT	2.03598	1.3998	1.45929	2.99065	1.45929	2.65944	5.06532	-0.294214	3.20339	0.467255	1.01226	3.64123
ABCE1	0.0100265	0.0100265	7.557	0.0100265	0.0100265	4.89961	4.67455	3.67855	4.16523	0.0100265	4.2374	4.866
ALDH2	6.6163	5.48544	3.22589	6.97046	6.51061	6.80441	7.03671	1.64428	5.82764	7.46643	4.34016	3.0344
AC010442.1	2.28139	5.45432	2.47176	6.43652	3.28833	5.71811	5.1017	4.54939	4.78738	0.211826	5.5014	6.03573
LOC100506029	1.7512	3.55646	2.57882	2.57882	2.57882	1.99706	4.61015	5.09258	4.21046	-0.366232	4.21362	3.96565
ACLY	3.32055	5.77578	3.83823	3.83823	4.70871	6.27158	4.63806	6.68305	5.27639	4.68323	4.58431	4.33804
ADK	3.71872	3.21627	2.88547	6.77545	3.98358	5.52711	3.86226	6.15932	2.82527	5.79866	6.12042	3.73078
COX7C	5.13356	4.8847	6.87642	6.21644	2.93158	5.5004	2.77018	4.07843	5.61387	4.60575	4.61988	7.18195
SLC35A1	0.0100265	0.0100265	0.0100265	0.0100265	0.0100265	4.63669	4.99153	3.4921	3.66758	5.99571	5.75204	6.24956
HIST1H4K	6.86019	3.68127	6.19982	6.19798	7.59454	3.79774	4.87028	7.97776	6.77599	4.38478	6.07034	4.40402
ABCF1	5.87022	6.61583	3.70562	7.19449	7.31517	6.81504	5.22875	6.21731	7.46441	6.10675	7.4536	6.64799
ANKRD20A13P	6.49711	8.06558	9.07747	4.71719	7.93161	7.03391	7.74628	2.73477	9.28653	6.42038	9.68876	6.67861
RBMX	1.93346	5.59482	2.45871	4.10546	2.45871	4.69254	4.26322	-0.509911	5.55589	4.78097	5.00897	5.11439
ACTR10	0.0100265	0.0100265	6.95183	0.0100265	0.0100265	4.76536	0.0100265	3.64313	5.14942	5.05462	5.3894	5.57345
AGL	4.95328	2.01477	5.93333	2.31622	2.31622	5.42857	4.63679	2.27111	2.26027	5.23355	4.97848	4.65994
HIST1H2AE	2.14742	1.50822	2.03395	2.03395	2.03395	2.67211	0.188246	4.44489	4.37333	-0.362417	3.20259	2.25664
ALDH1A1	0.0100265	0.0100265	0.0100265	0.0100265	0.0100265	4.24099	4.53951	2.91198	0.0100265	4.59365	0.0100265	2.42937
PMS2	5.32633	5.86718	8.0098	3.66459	3.66459	3.68667	8.64635	6.01016	5.98441	4.77474	5.07499	5.8563
ACSL1	0.0100265	0.0100265	0.0100265	6.52648	6.80366	4.57783	6.63952	4.98831	5.16188	5.66073	6.63404	7.47629
ADRB2	4.72399	4.69729	4.0434	4.0434	4.0434	5.15619	5.18146	3.10112	3.15454	6.28384	5.0847	4.32722
DUXAP9	0.0100265	0.0100265	7.81874	0.0100265	0.0100265	4.24099	0.0100265	5.12294	5.83403	5.48555	7.46264	8.28232
CFB	4.47494	1.74578	2.1504	2.1504	6.16494	4.72691	0.931117	9.74731	2.76347	-0.440539	1.79342	1.95364
ARPP19	4.60647	6.19493	6.68699	3.24191	3.95155	4.80993	5.72015	4.18754	3.78791	6.48448	5.93707	6.57129
B2M	7.59213	6.79103	7.5631	5.44537	7.96482	7.06855	6.60651	9.37182	4.57169	7.72118	7.65361	6.98993
C12orf57	4.48885	1.97833	2.79398	2.79398	2.79398	2.85496	5.54206	2.64955	4.21265	4.53594	3.83248	2.62274
ANAPC1	0.0100265	0.0100265	0.0100265	0.0100265	0.0100265	5.45196	0.0100265	5.57213	5.54153	4.77875	5.80549	5.0407
ATMIN	2.31776	2.95147	2.23563	2.23563	5.85071	2.84484	4.85125	-0.696676	4.74216	3.89619	5.20903	5.60799
BAMBI	1.57738	3.98788	1.56628	4.38575	5.32042	4.97151	-0.127255	1.16334	3.53877	-0.127255	3.78761	6.25027
BRD4	7.83928	8.04149	7.80901	5.98666	8.25383	6.85323	7.0077	9.33874	7.13104	7.53356	7.20775	8.19851
AP3B1	2.9119	1.96905	5.10859	1.72001	4.80735	3.47608	-0.291737	4.70927	4.54585	4.24022	4.36108	3.40062
ARPC4	3.10867	5.41146	5.17622	5.1813	4.66404	4.7867	0.600409	5.41052	3.28074	3.91011	3.99698	3.00921
BIRC2	5.95604	2.24187	6.6539	2.62211	2.62211	-0.6583	6.02905	5.87713	4.04147	5.68268	6.12902	5.15088
TMEM263	0.0100265	0.0100265	7.36089	7.73506	7.36973	7.35855	7.10173	6.63997	8.30092	7.55277	7.06503	7.42206
ARF1	7.36172	6.22448	3.94915	8.02035	7.13171	7.89714	7.61042	6.87811	7.78085	7.31062	5.65357	5.2998
BACE2	5.5111	2.01469	2.24217	6.87437	3.05203	-0.646654	-0.646654	4.37543	4.25292	5.07645	4.12297	4.81719
BNIP3L	4.30926	7.08087	4.04831	7.91086	4.76239	5.67766	6.68761	8.71716	5.3458	7.5305	4.77837	8.58573
ANXA7	5.3681	2.59555	2.8888	2.8888	5.76779	5.96084	6.73913	5.89106	2.54672	2.72518	4.92124	5.52808
ARID4B	3.53174	6.71704	3.81604	3.81604	5.288	6.2649	5.4194	5.75251	5.51863	4.48081	6.21018	6.52741
DMAC2L	0.0100265	0.0100265	0.0100265	0.0100265	0.0100265	3.49621	0.0100265	5.08385	2.23321	7.31144	4.77875	4.30573
BHLHE40	8.93858	8.25743	7.90022	8.50591	8.98984	7.26809	6.63641	8.96431	7.20329	8.49992	7.78039	6.46781
BORCS7	5.90929	6.6026	6.89505	3.59378	7.69621	5.85593	7.04233	4.48775	4.37988	6.29494	7.74579	5.6945
APPBP2	3.72886	6.59941	7.60346	7.27255	4.07052	6.66016	4.83178	7.23012	7.29812	4.98277	5.37029	4.92067
B4GALT7	7.68187	6.80434	4.60949	5.40605	9.28627	7.61378	7.44297	7.92207	9.29895	4.83861	6.70825	7.14428
BLVRA	6.03143	2.46093	2.74211	6.45	2.74211	4.21949	2.90828	3.90794	2.67771	6.15638	2.35411	4.15086
CFAP20	3.78224	6.84985	6.17448	6.70759	6.02414	6.01584	7.70701	5.68218	7.27695	4.99416	7.6352	5.66469
ANKRD20A9P	5.41185	5.58006	7.36805	3.33914	3.33914	3.19972	7.14331	2.20794	6.02133	4.20907	5.26271	4.54578
ARHGEF2	7.52324	4.40677	5.62286	7.92232	7.35012	6.71455	5.95754	9.02218	5.98204	7.07719	5.36065	4.81932
ATP2C1	6.60013	7.3259	7.73075	4.9063	7.36727	6.32399	6.05254	7.69582	7.12892	4.10687	7.4422	7.15792
COA8	5.23621	2.68284	5.05288	6.08503	4.69676	3.6508	4.08798	4.17726	4.97041	0.0679953	4.61683	5.19141
ASAH1	0.0100265	0.0100265	0.0100265	0.0100265	0.0100265	0.420607	5.31468	4.20103	3.63219	0.0100265	4.3536	7.75645
BLMH	0.0100265	0.0100265	0.0100265	2.39174	0.0100265	6.07276	4.76813	4.85538	6.42089	6.80398	6.19189	5.28019
C14orf119	3.3392	3.33193	3.25607	4.16054	3.25607	4.20451	4.41862	5.3342	5.22338	4.57146	2.22201	4.37655
ANKRD17	3.69459	6.31588	7.42388	3.8503	7.06483	5.29788	6.20137	3.48699	5.35966	7.33481	5.09093	3.39437
ATP10D	3.61436	4.01313	6.46292	2.61966	6.97168	5.046	5.45293	4.9145	6.15529	6.1018	5.79909	5.48932
BCL2	8.67897	10.3162	8.81133	9.19931	8.45103	9.09455	8.54096	7.58902	9.01693	8.91164	9.57548	7.38156
BSG	9.57366	9.41911	9.60988	9.88734	8.98766	10.8752	9.12967	9.18113	9.84957	9.44948	9.0209	10.8109
APBB2	3.48813	6.80111	7.67027	4.54049	3.68291	5.39431	3.52121	7.94124	7.95517	6.6543	4.78151	5.70769
ARPC5	6.51799	2.93256	3.26638	7.13292	3.26638	7.4829	4.53104	5.98564	6.15115	6.66345	3.29951	1.59679
ARFGAP3	3.26156	6.45579	7.32759	3.1145	7.02474	6.44399	1.65101	6.89183	4.80239	5.11608	5.03872	5.43158
ATIC	6.3744	5.26108	3.89737	7.03751	3.37441	6.62217	3.98765	5.70374	6.39467	6.08798	6.00007	5.19695
BAG3	0.0100265	0.0100265	0.0100265	5.75538	6.12473	5.76503	5.77167	6.08224	3.48126	5.25523	5.599	5.54474
AP2A2	5.33167	2.53526	2.41897	3.35515	7.03617	4.69335	4.67957	6.21533	4.81053	-0.504109	5.18527	4.97422
ARL6IP5	6.75764	4.10628	7.84711	4.7558	8.12778	8.44489	7.12652	6.93426	7.5439	5.33967	3.81189	8.43814
ATP6V1D	5.10016	5.5688	3.33272	4.94596	4.98338	5.56286	6.41293	5.76209	5.53955	1.25988	6.13903	6.70469
C11orf68	4.81539	5.36504	2.7467	6.97251	6.74023	5.08778	6.3141	2.69329	6.19608	-0.154057	4.30671	5.26087
ALDH9A1	3.34521	1.62754	2.04343	2.04343	3.40236	3.9393	-0.348318	4.45062	3.47068	2.7701	4.39122	6.1086
ASPN	8.11715	3.98182	7.06182	7.79005	6.24384	6.76117	4.2771	5.88192	7.31553	8.54267	3.07365	5.3113
ANKRD36B	3.0331	6.60751	3.3732	7.27523	3.3732	5.05063	6.84911	1.72876	4.76693	8.06877	6.90692	4.51767
APP	8.76951	8.42564	9.4518	8.34168	8.80281	8.37968	8.18235	8.0917	8.76893	7.27586	7.32116	9.7735
B4GALT5	2.04656	5.04887	3.01115	3.01115	3.01115	4.99608	4.62426	3.37537	3.36172	5.50282	2.8285	3.68194
BLOC1S4	3.81113	4.35964	3.35688	3.35688	3.35688	3.99877	2.81847	3.60919	3.02955	3.72692	3.51743	3.55971
GON7	5.49101	1.96533	6.16231	2.25733	2.25733	3.25847	5.06595	2.67294	4.76098	-1.24735	4.09235	3.47269
ARHGEF12	7.25211	4.75152	7.36144	7.50742	6.86749	7.04319	8.0914	7.37838	6.18079	8.04572	7.74975	8.38021
ATP1B1	4.57036	4.90218	7.89532	7.82021	4.83688	8.06943	7.66501	4.02288	7.11335	6.66846	7.18124	7.22316
BCL2L2-PABPN1	2.23874	5.03518	3.14358	3.14358	3.14358	3.96046	3.43371	2.63408	2.83809	5.21709	4.85681	5.93079
BTBD1	6.97713	7.52458	4.3801	8.21468	7.85617	7.67544	6.27092	6.78788	7.8617	5.81318	8.86713	8.95325
C6orf120	5.36061	2.33336	2.62263	6.17704	2.62263	4.15743	4.47912	5.8298	4.5949	4.99246	4.84951	5.02423
CDC6	1.78828	5.03846	2.3119	2.3119	3.79317	-0.449425	-0.449425	5.02899	3.59896	5.48382	5.43533	3.59881
CHEK1	4.79061	1.83986	3.50141	2.408	2.408	4.33099	4.08026	5.74964	2.58221	-0.489111	4.72913	2.60157
CNOT4	6.78585	5.7953	7.30914	7.19099	3.58368	6.05346	4.85532	8.30864	5.19265	3.71973	5.75882	6.69364
CALR	9.94871	9.51733	9.29414	10.221	10.6123	9.90808	9.98748	10.6862	11.0426	10.1751	9.1722	10.6562
CIRBP	7.57753	9.04853	9.48107	8.04948	8.1474	8.93485	9.68715	7.277	8.68155	9.71838	7.9796	7.76429
CDC25B	0.0100265	0.0100265	0.0100265	0.0100265	0.0100265	3.73043	3.699	4.2723	2.71132	5.72975	3.84214	2.86068
CGGBP1	5.9298	2.2706	6.06922	3.34524	2.40082	4.84281	4.79159	4.87409	5.07805	-1.02967	3.81735	3.72976
CNEP1R1	4.21454	1.34468	1.67234	1.67234	5.46495	-0.386209	-0.386209	3.8779	1.99704	5.07726	3.24801	3.88859
CALM2	6.62244	7.57636	7.36397	7.19652	7.05757	7.48865	7.94678	7.08688	7.33195	8.18193	6.97595	6.53003
CCNF	4.52481	1.49805	5.43458	1.7791	1.7791	2.67166	-0.636123	3.578	2.50163	0.322002	4.03013	1.49692
CDK5R1	1.50314	2.18105	5.46136	1.54867	1.54867	4.13997	0.189365	-0.463222	4.29466	0.948861	4.75634	3.27879
CASP9	0.0100265	0.0100265	0.0100265	1.64498	0.0100265	3.83467	4.13347	4.12606	4.51526	0.0100265	5.81131	5.47542
CENPW	2.02969	4.77985	2.86577	2.86577	2.86577	4.18405	3.41494	3.22362	2.60038	3.51314	3.89007	2.66738
CLPX	6.01586	4.89516	4.46432	4.83805	3.83812	5.63827	4.91508	5.29724	6.00535	4.06155	5.86468	5.84373
CAB39	6.69131	7.96486	8.44825	5.1852	8.26111	6.67522	6.70754	9.44846	6.40173	6.14219	7.76912	6.28977
CCNDBP1	4.97354	2.3395	3.2269	3.2269	3.2269	4.8739	4.03952	3.41422	2.51241	5.06242	4.06299	5.65019
CDK19	2.3193	2.67917	2.85797	2.85797	2.85797	2.92857	3.06847	3.42561	2.41977	3.52629	3.17251	3.17517
CHMP4A	7.38794	6.84182	7.32879	6.70747	6.60346	6.81777	6.77721	6.9275	7.15123	5.73124	6.76127	7.59602
COG5	1.94308	4.62995	2.86989	2.86989	2.86989	3.90428	4.39685	5.60338	3.38292	-0.484807	4.04475	4.25628
C1orf43	6.32653	5.31744	5.83421	6.63267	6.08483	6.46969	4.93901	5.01391	6.47693	4.85559	7.01867	6.16432
CASP2	5.55723	2.63606	6.46106	2.93002	2.93002	3.44391	3.58944	7.6961	3.9073	3.86947	5.6702	4.37064
CD44	10.3772	9.74519	10.6162	10.2683	9.97875	10.8189	10.8086	11.1189	10.03	10.3345	7.60627	9.13801
CEBPZ	7.73399	7.75321	8.6794	9.08451	5.96692	7.85633	7.68799	7.13339	7.85277	6.71257	9.13836	7.09671
CLASP1	6.56596	6.87778	7.74942	5.08851	4.98436	6.31649	7.22133	5.92847	8.46535	7.20557	8.732	5.64438
SNHG32	8.60025	8.20058	8.28914	8.69628	8.20842	8.76894	9.04044	7.5195	9.16345	8.55742	9.25218	7.82666
CDCA4	0.0100265	0.0100265	0.0100265	6.85189	0.0100265	0.0100265	4.88415	5.40249	3.48126	5.28611	3.90878	3.19228
CASC3	4.80354	1.92859	2.37687	2.37687	3.44689	4.52012	4.60437	3.69334	3.51669	3.20245	2.57366	1.34469
CDKN1B	5.79994	7.36851	3.87219	6.98549	3.87219	7.17721	5.69917	5.50637	6.3029	5.64473	5.84506	8.03595
CISD1	1.7356	5.29142	4.97841	5.54474	1.68388	4.93066	-0.123397	4.89303	0.557253	-0.123397	5.23306	4.46341
C5	4.0293	2.75668	5.18159	1.6074	2.40584	0.052518	4.36549	3.09974	3.1857	0.052518	1.50001	3.8341
CCDC92	8.37208	8.72124	8.78064	8.21553	7.98161	8.21452	9.16994	8.75131	8.8528	8.9977	8.39156	7.41828
CDC5L	6.72454	8.02351	7.71437	7.12283	7.51101	7.25906	8.55288	7.96589	6.78137	7.11122	7.31112	7.64878
TRIR	8.51529	4.37929	7.68221	5.13524	8.3142	8.08829	4.12259	7.66645	9.26416	7.03023	7.10781	8.80356
CALM3	8.9766	9.52366	10.097	8.94348	10.3396	8.43193	9.11157	7.66426	8.57295	9.55519	8.30896	6.00268
CCNG1	3.0271	6.27241	2.89812	6.479	6.48159	5.95845	6.81557	3.08829	3.30877	3.07288	6.27439	6.92815
CDK6	3.86712	4.26609	3.23793	3.23793	3.23793	3.86165	-0.149215	6.83449	3.30734	-0.149215	5.74231	4.8045
CAT	0.0100265	0.0100265	7.93985	7.69133	0.0100265	6.8167	7.67311	6.06227	5.50287	7.14453	5.64534	7.88611
CD58	6.21787	2.37165	2.71052	2.71052	7.0069	3.72862	4.17354	4.78898	4.58862	4.58466	6.23776	5.99042
CLTC	4.83954	7.15767	7.28902	6.92135	8.24586	8.31231	6.43802	7.08965	7.33256	7.04166	7.87837	6.58483
CALM1	6.15186	2.81086	6.01248	6.19956	2.69086	5.69731	7.25828	5.2235	3.1814	3.64539	5.56282	3.11148
CDK5	2.19295	4.09199	2.45576	6.61026	2.45576	4.91175	4.3717	3.86159	4.8214	4.84963	4.98689	4.83445
CHRNA4	5.44503	2.09227	2.36443	4.06832	2.36443	4.88267	6.18987	-0.361949	6.64881	5.36697	-0.361949	3.03771
C1R	7.69893	4.45455	6.86531	7.2087	8.4544	7.11085	6.72713	10.2311	6.45118	8.29094	5.19516	5.63709
CD46	9.02328	8.60367	9.10623	8.23079	9.02207	8.89585	8.42538	7.91099	8.76152	9.06916	9.43039	7.55204
CENPF	0.0100265	0.0100265	0.0100265	0.0100265	0.0100265	4.38529	0.0100265	4.74279	5.95353	0.0100265	5.34195	1.81131
C6orf62	6.64456	7.09365	7.36766	4.81479	7.47	5.89922	6.90129	5.8456	6.06536	8.08846	8.86112	6.95849
CCNB2	0.0100265	0.0100265	5.18536	0.0100265	0.0100265	2.21836	0.0100265	3.02634	4.4957	3.21265	3.67351	1.93449
CDK1	3.39201	1.33533	2.07609	2.07609	2.07609	2.73982	-0.340316	3.40882	3.30858	-0.340316	4.86481	3.01164
COG2	5.40427	1.74685	2.11973	6.26587	2.11973	-0.479186	-0.479186	4.04696	4.58402	-0.479186	4.88642	5.85233
C1orf131	5.14531	4.88701	3.2796	6.73823	3.2796	5.92886	3.57887	6.7006	4.97337	2.45673	6.07125	5.89866
CASK	1.60726	4.74336	2.42097	2.42097	2.42097	2.19378	2.45864	3.62376	3.0692	6.00052	4.00831	3.12262
CD3D	1.28705	1.95468	1.16056	2.38821	2.74858	-0.288093	-0.288093	2.41802	0.0511557	-0.288093	4.88997	2.60092
CEBPA	7.13481	5.25779	2.90976	6.75994	6.9091	5.16866	-0.000919872	3.36092	3.70212	6.71637	4.38962	5.41476
CKAP5	6.4665	3.55743	7.16615	4.40567	4.28994	5.11526	6.2655	6.78101	7.11738	7.74034	5.48278	6.5713
DLAT	6.73989	7.76127	4.23189	7.91007	8.27646	7.77385	6.21423	5.93628	9.05157	4.81403	7.57944	8.78747
DUSP11	4.92512	1.79338	2.76893	2.76893	2.76893	5.06826	3.95029	3.61343	5.35591	-0.476502	5.17061	5.37175
EIF4A1	6.32083	7.56022	7.54104	5.32669	5.2251	7.44513	7.69473	6.6506	7.04214	6.70242	7.63547	8.75413
CSNK1D	6.38223	7.57616	7.77703	8.01709	5.03139	6.32209	4.76156	6.18112	7.07469	6.42283	6.04282	7.98867
DNM1L	7.20582	7.42438	7.44801	7.90288	7.25302	7.2574	8.02144	6.45358	7.35588	7.47588	8.26194	6.75167
EDEM1	2.47364	5.67094	5.53674	2.74652	2.74652	2.54899	6.61122	3.57959	3.51973	5.59109	5.98222	4.35938
CERT1	7.36768	7.1897	4.68778	8.44157	4.68778	8.45508	7.9788	7.46642	5.92952	8.3193	5.96216	4.44778
CPNE3	9.35446	8.73633	10.0211	8.58768	9.51323	11.6441	11.4852	7.12552	9.45948	8.99554	8.5528	10.0097
DFFB	0.0100265	0.0100265	1.62675	0.0100265	1.42457	5.32646	5.01718	1.9264	4.00847	0.0100265	5.47252	5.80096
DSG2	3.49435	4.57192	2.03918	3.37765	2.03918	3.14138	3.7889	0.072248	5.42638	3.31913	1.16919	4.34433
EIF2S1	5.28897	4.99443	5.43519	4.70398	4.70398	5.44673	5.0021	5.61503	5.63949	4.99591	5.68495	5.61244
CRTC1	6.19295	5.381	7.06046	7.69869	3.54005	5.4697	8.00439	5.08902	6.1807	7.94313	5.7272	6.28462
DCTN6	3.3522	6.36959	4.09242	3.45374	5.06577	5.91249	3.48618	4.47763	5.02783	6.23997	4.8673	7.46758
DYRK3	2.68113	3.21665	2.93387	4.19788	2.93387	4.72902	5.81712	3.92261	5.07055	5.741	5.72645	4.74226
COL1A1	11.3929	8.51197	10.0239	9.93938	11.1997	9.13614	7.08472	11.8574	10.3183	10.9131	8.09451	9.12845
COX6B1	1.57405	4.74767	1.92204	1.92204	5.17309	5.08044	-0.377762	-0.377762	5.55424	-0.377762	2.11114	4.94448
CYB561	0.0100265	0.0100265	0.0100265	0.0100265	0.0100265	3.21644	3.34122	4.85538	3.86341	0.0100265	3.90878	3.57966
DDX55	2.62232	5.83736	2.74619	3.63786	6.35061	2.08049	3.92798	4.35802	4.04357	4.73788	7.5116	5.73659
DPM1	3.62948	5.88643	6.95805	8.00627	3.42889	5.4852	7.56346	6.86367	6.68827	6.08583	7.25081	6.30857
EGR1	6.70877	5.03858	3.15917	7.51635	6.12965	4.97362	6.21999	5.63166	2.08987	6.13991	5.58456	4.70004
CRELD2	6.33501	3.53338	3.55549	3.55549	7.49219	4.96427	3.18927	7.71633	4.26285	7.38839	5.09872	7.25639
DCP2	6.42362	7.14792	6.72404	7.22586	8.07499	5.78298	5.10786	6.72092	6.16643	7.09813	7.40917	6.19997
DNAJA3	0.0100265	0.0100265	0.0100265	0.0100265	2.1249	6.61191	6.17626	5.79015	6.78141	5.28611	6.58394	6.65086
DUSP6	0.0100265	0.0100265	0.0100265	0.0100265	5.1108	5.42994	5.09147	4.65663	5.88753	4.26204	5.01893	3.79004
ELOF1	5.18803	4.27665	3.20963	3.20963	3.20963	4.18609	5.14241	4.50259	4.99073	4.32456	3.97006	4.4786
COPB2	5.64213	2.70424	6.17362	6.5675	2.59134	4.599	5.81778	2.8799	5.32924	6.56451	5.36548	6.0306
CTNNB1	9.10555	9.07238	9.06283	9.37738	9.03223	9.32069	9.33353	8.97754	9.36532	9.37261	9.23283	9.20447
DDX46	3.31434	2.04744	1.87056	1.87056	1.87056	1.42683	3.30528	3.09241	1.59662	1.77351	3.27072	1.71742
DXO	0.0100265	0.0100265	0.0100265	0.0100265	0.0100265	4.9313	4.67455	3.81209	5.49304	4.8631	3.79593	4.41555
EGF	5.23494	1.72254	2.0953	5.77514	2.0953	4.88217	6.45364	-0.426764	2.15117	6.76858	-0.140617	3.14186
CREBBP	7.6923	8.35167	8.39856	6.04496	9.04533	7.4081	9.18015	7.72209	7.35729	8.45977	6.78694	6.53595
DLGAP5	0.0100265	0.0100265	0.0100265	0.0100265	0.0100265	0.0100265	5.09147	4.54594	2.84097	0.0100265	2.27774	2.25124
DUSP22	5.55276	3.00563	2.97189	6.30587	2.97189	4.95982	3.18392	4.13808	6.75091	2.24199	5.01995	5.59585
ELF2	0.0100265	0.0100265	0.0100265	1.64498	0.0100265	0.0100265	0.0100265	6.60359	4.97679	0.0100265	4.66768	6.17031
CSNK1G2	5.80039	6.50894	3.9336	3.9336	7.96147	6.83421	5.0936	6.04603	5.92566	4.56744	8.20803	5.95429
EED	1.82481	4.88282	1.77294	6.02386	5.35278	-0.312831	-0.312831	2.51491	3.17366	4.48389	4.19345	2.67047
CPSF4	0.0100265	0.0100265	0.0100265	0.0100265	1.42457	5.16254	6.61454	0.0100265	5.18649	4.68916	5.36587	4.78647
DARS2	0.0100265	0.0100265	0.0100265	0.0100265	0.0100265	3.49621	3.07437	3.1825	3.22038	5.51191	4.41603	5.86431
DHRS7	0.0100265	0.0100265	0.0100265	7.66142	0.0100265	6.91905	5.16213	5.73235	6.83687	7.05771	5.2421	5.61088
DSN1	0.0100265	0.0100265	0.0100265	0.0100265	6.54323	0.0100265	0.0100265	4.36216	3.06981	0.0100265	4.01344	3.54141
EIF2S2	4.85054	5.69607	6.9231	3.23816	4.34582	5.86462	1.60672	6.48356	6.15406	4.29292	6.05343	5.70106
CRYZ	3.84626	1.1477	1.83077	1.83077	1.83077	2.02794	4.68809	-0.338904	1.77622	-0.338904	1.53538	3.16095
DCUN1D4	6.5559	8.07592	8.46762	4.29073	4.99445	7.48875	8.38942	5.3829	6.41345	6.70641	8.80938	6.87906
DNAJB6	6.61798	7.39096	4.89082	7.80366	8.45558	7.15614	7.26453	5.69203	6.30607	6.35482	7.66538	9.18601
ECD	4.73536	6.08366	3.20352	4.38696	3.20352	3.84066	0.57831	5.35712	4.66675	4.46054	5.51948	5.81502
COL4A1	8.9836	8.14749	8.95212	7.70938	8.52845	7.58471	7.11729	10.3358	8.51304	8.32716	7.82888	8.57339
DEK	7.79864	8.63562	8.0671	9.08274	7.57647	6.58869	8.41985	8.59146	7.3861	8.29111	7.86155	7.86298
CRK	4.70212	5.94936	7.38785	3.62893	3.50822	5.04563	4.20999	5.45549	5.32479	-0.300512	4.77182	3.89457
DCTD	6.73575	6.93244	6.01479	5.34563	7.03459	6.29039	7.17986	7.40941	5.88775	5.86222	7.62325	6.6255
DNAJB11	6.65244	6.17687	6.99932	7.29866	4.52695	6.47177	7.05631	8.18611	7.50418	4.82965	6.71329	6.2845
DYNLT3	5.43976	2.3671	5.51824	5.71573	2.26325	3.11478	5.4896	2.03223	2.30971	3.73391	2.49565	5.11795
COL12A1	9.4237	4.97398	7.95114	8.13809	10.3896	10.9195	6.93935	8.3497	7.19919	8.74844	4.61841	7.2147
COQ5	5.81607	4.85162	3.25336	4.39521	3.25336	5.56105	6.04636	4.71802	4.34866	0.81421	5.63297	4.42067
DPH5	5.34103	6.5675	5.77509	5.83131	5.75708	5.63814	5.37036	5.50355	6.48693	3.94796	6.03713	5.50457
EGFR	5.21778	2.05816	3.03473	3.03473	3.03473	4.3248	4.70785	5.74413	4.87607	-0.585047	3.72764	3.88781
CREG1	4.41502	4.30649	2.6278	6.17662	6.37885	0.474378	0.474378	5.10703	4.3162	1.28343	4.5545	5.20816
DNAJA1	0.0100265	0.0100265	0.0100265	0.0100265	0.0100265	5.40758	5.57852	6.58971	6.00977	8.09211	6.57028	5.66525
DDX42	4.05393	1.79042	4.83416	2.03061	2.03061	2.9807	4.68728	4.37752	4.59768	3.52415	3.51464	3.17269
DNTTIP2	3.31331	6.16723	6.70711	3.79709	6.21909	5.19324	7.65414	5.8352	6.08897	2.96227	6.2621	6.50143
EEF2	10.6353	11.4381	11.004	10.7401	10.2489	11.3057	10.7473	9.40068	11.3398	10.5549	10.8237	10.7776
COL5A2	5.06724	2.58069	4.53712	5.19586	4.63131	3.65663	0.191942	6.19536	2.85931	5.89061	3.36793	3.03303
FBXO11	0.0100265	0.0100265	0.0100265	0.0100265	0.0100265	6.07984	0.0100265	4.97413	3.31268	6.57306	5.45032	6.4487
FZD1	0.0100265	0.0100265	0.0100265	0.0100265	0.0100265	5.05155	0.0100265	6.81724	5.66923	0.0100265	4.14827	3.33329
GMFB	1.42414	4.46447	2.19429	2.19429	2.19429	3.9157	-0.427478	3.00762	2.44327	-0.427478	4.57757	3.91457
ENOPH1	6.88822	7.41831	7.60733	7.14448	6.93122	7.54712	7.12624	7.38837	7.84097	7.89583	7.43652	7.15847
FGFR2	3.73376	6.93225	7.21734	6.65116	5.83485	7.63517	7.31786	0.29886	6.48211	5.90844	5.43749	6.82629
GANAB	5.75105	7.76732	8.51875	7.78296	8.53651	8.48127	8.23211	7.68773	9.11296	6.55687	6.90345	8.90529
GOT1	6.78194	3.22476	6.7239	3.09649	6.67885	7.68389	6.23165	4.23037	4.50949	6.39769	5.06294	6.88706
ERO1A	4.9007	3.92145	4.43213	5.29444	4.68022	5.3999	5.15951	6.09123	4.75042	4.68856	5.58974	4.25912
FAT1	7.0944	4.124	7.01707	4.9836	8.50067	8.72986	4.06136	8.08104	5.07583	6.47879	3.39171	5.94722
GJB2	4.51286	1.19324	1.45466	5.88586	2.28403	-0.112733	-0.112733	3.17882	0.269634	-0.112733	0.177473	1.79907
EMC2	0.0100265	0.0100265	0.0100265	7.59968	0.0100265	6.22117	5.56119	5.96525	5.21068	5.58824	6.42984	6.93897
EZH2	2.50818	4.94206	5.54066	5.57207	2.39412	4.06341	4.93499	3.68919	4.77477	2.97236	5.84971	1.61836
FGF2	6.41077	5.33646	5.71237	6.55638	5.63418	6.45361	7.0982	4.77259	5.64201	7.06637	3.25462	3.33407
EPHB2	5.49927	2.30176	6.28219	2.30622	2.30622	5.67525	5.88068	3.73222	5.32556	-0.52293	2.94225	3.74278
FAS	4.79056	1.58124	2.46479	2.46479	2.46479	2.09606	4.65766	4.80376	-0.448945	-0.448945	4.12705	3.54629
FRS2	7.17611	8.28416	8.53288	8.7997	5.70917	7.54924	8.37998	7.39285	5.91519	8.62166	7.91477	7.32771
GRB2	5.82437	3.53271	3.54408	4.99742	3.54408	4.81865	6.0425	5.05416	5.25307	3.51492	4.52178	6.98793
EXOSC9	2.78776	4.02173	2.80378	3.65556	7.0761	1.2544	5.77893	4.61224	4.90975	5.19398	5.87034	6.16397
FEZ2	6.71436	5.73687	7.1747	5.23734	4.31397	4.63596	6.86823	7.14686	6.70082	7.04343	5.81042	6.87704
GNAS	8.38535	8.02033	8.08652	8.19998	7.79485	8.52361	8.47224	7.39171	8.28254	7.74334	8.03814	8.43562
GTPBP8	1.5445	3.98371	2.30102	2.30102	2.30102	3.31223	3.49952	1.65631	3.42133	4.3683	4.16157	3.79048
EPB41L2	0.0100265	0.0100265	7.93373	1.64498	8.55098	6.40736	6.09431	5.6001	5.87245	7.84491	5.3816	5.56394
FOXJ3	2.62429	5.20488	3.625	3.625	3.625	5.34584	5.24017	4.80468	4.18557	3.15745	5.62793	3.88438
GPI	7.06622	6.11316	5.47422	5.47422	6.4779	6.58646	5.90403	6.72655	6.18276	5.62421	5.61577	7.08022
FBXO21	4.06026	4.39023	5.95609	3.92379	2.6795	4.239	4.81963	0.434245	4.38588	0.434245	4.79688	3.18891
G3BP2	7.29741	7.70614	7.25888	8.08798	7.4641	7.35473	8.04947	7.37014	8.13663	6.17184	7.82765	7.332
GMNN	0.0100265	0.0100265	6.39668	0.0100265	0.0100265	4.24099	0.0100265	4.8241	3.5205	0.0100265	2.91863	3.57966
DENND10	5.42111	2.52253	2.70978	7.24588	3.4696	1.58623	4.38197	4.6255	3.19599	6.31728	2.90782	6.48394
GARS	6.84878	6.81794	7.08164	7.24103	6.94522	7.06645	6.80747	7.72922	7.18442	6.31829	7.5846	6.97632
GPBP1L1	6.84835	6.23871	6.91963	6.46932	6.76237	5.75301	6.29766	5.16102	4.48037	7.73287	6.0856	5.33395
ETFA	6.62881	7.61117	4.54644	5.29721	7.66608	6.97512	7.39299	6.40917	7.43507	4.92217	7.23978	7.83533
FBXL3	5.73728	3.58369	7.21482	3.36269	7.78833	5.80935	4.08624	4.57955	4.60495	7.90348	8.05596	5.5935
FYN	5.13436	5.60004	3.46974	3.46974	5.92185	5.25423	3.01558	7.19646	3.23926	5.75633	7.27325	4.96415
GLOD4	1.93889	5.7075	5.70365	1.86935	5.92939	3.70042	-0.184834	4.74103	-0.184834	6.37359	4.60583	3.24959
FAM174A	2.2897	4.27483	5.08012	2.20039	2.20039	4.15604	3.62192	3.37564	4.66909	3.50428	3.74774	5.70012
ERLIN1	4.82022	2.46537	6.23752	2.7366	2.7366	5.13402	5.19825	6.24969	2.86662	2.80714	3.04285	3.70078
FASTKD3	4.53134	1.95271	2.77118	2.77118	2.77118	3.5732	1.92984	3.81194	4.03218	3.92086	3.76007	2.37126
GJA1	0.0100265	0.0100265	0.0100265	0.0100265	0.0100265	2.86904	0.0100265	7.1334	3.35671	3.83073	1.708	4.66719
EXT1	0.0100265	0.0100265	0.0100265	7.24374	6.80366	5.93883	5.87345	8.04248	7.15625	6.38616	5.57868	5.10768
FOXO4	6.93206	7.83104	8.68335	4.87654	8.82105	6.10884	5.51855	5.45146	7.02796	6.3422	6.47501	8.48984
GRB10	4.20189	7.50726	8.52502	5.38235	5.02017	5.0824	8.15376	8.65525	7.71616	6.09822	3.31335	7.43843
EXOC8	6.00089	2.64449	2.93612	6.26783	2.93612	4.42197	4.55624	3.92563	6.34285	1.65166	5.49811	4.04733
FEM1B	4.73088	2.22807	2.77175	2.77175	2.77175	2.80287	-0.397892	4.48322	4.21305	4.29797	5.0889	4.00242
GTF3C2	6.27982	5.51552	7.13103	3.92631	3.92631	5.86161	6.58291	5.99075	6.09289	3.84426	8.11911	5.55178
EP300	8.03172	7.34261	7.15637	8.55048	7.38084	7.42874	8.34498	7.21099	6.81282	7.74781	6.75897	6.98533
GPER1	1.92837	2.62072	5.61759	1.55305	5.56401	5.65239	-0.177348	-0.177348	3.86678	-0.177348	2.21351	2.65631
HSPA4	8.2549	7.97004	8.4873	6.19932	8.71255	8.30348	7.71163	9.59406	8.96223	6.1628	8.39572	9.12758
ITFG1	6.41876	5.26203	3.57744	6.76035	4.62705	7.03615	6.01222	5.11077	6.17512	7.76161	5.80176	5.24485
HEATR5A	5.3696	2.82426	2.77314	3.85608	2.77314	5.27972	5.1305	4.19277	3.38982	4.07672	2.89746	2.57146
HOXA5	4.08446	4.5966	2.46802	2.46802	6.30111	2.83216	4.97819	4.50521	2.733	5.03366	4.13069	3.51677
IDE	1.96153	4.55345	2.46784	2.46784	2.46784	4.08814	3.94147	3.3644	-0.342712	5.58588	3.39832	4.30751
ILKAP	5.31528	6.30146	6.52074	6.88701	3.68618	2.93443	6.02866	5.49592	5.04356	4.53165	5.53821	4.13523
HADHA	5.62813	6.4284	5.02484	5.02484	5.94943	5.93217	5.82276	4.92031	6.48591	5.58888	5.37868	4.99262
HK1	7.16471	6.39742	7.73322	3.92938	7.16407	7.87209	7.21655	5.38216	5.62883	6.9568	5.6829	7.92532
HLA-E	4.70717	1.76751	2.85652	3.42069	1.91122	3.60499	-0.468253	5.25658	1.78761	4.04619	3.54678	3.47617
HSP90AA1	7.89502	8.17532	8.19338	8.8054	6.16711	8.88514	7.64961	7.59207	8.84315	8.32418	8.371	9.10284
IPO5	5.22335	4.16487	3.02822	3.02822	3.02822	5.51434	0.00282255	3.68818	4.85853	4.07612	4.29657	5.49476
HDLBP	7.57387	8.69958	8.7488	8.56006	7.78995	8.59446	7.70976	8.31483	9.50705	8.20858	8.63674	7.96653
HNRNPA3	7.44824	8.99224	7.86473	9.27648	8.45792	7.37177	9.57952	8.00952	8.17671	8.92114	9.43507	7.49946
MFSD14A	6.72884	6.0903	4.01615	8.2705	4.70905	6.65305	4.78993	7.41964	4.7687	5.41569	5.51596	6.10574
HLA-DRA	7.03104	3.17652	2.79051	4.18076	7.61004	5.76545	-0.514183	6.08733	3.33474	0.356224	6.69816	4.99913
HS3ST3A1	1.70126	4.41508	2.34544	2.34544	2.34544	3.71036	1.64653	-0.30455	4.43213	-0.30455	2.38951	1.08125
IFNAR1	2.7605	5.52111	6.12389	6.94454	2.64537	5.03928	2.77071	6.3341	2.18653	3.34662	6.58534	4.53317
HMMR	1.96171	4.882	5.65443	2.24194	2.24194	3.76622	3.95738	5.03976	3.68291	-0.877584	3.76366	2.82183
HUWE1	5.38909	1.88561	2.77787	6.34729	2.17035	5.81933	-0.417678	4.75167	5.19514	-0.417678	5.42535	5.08722
IL13RA1	5.17618	6.06013	6.711	2.95218	6.91286	2.88512	5.80939	5.05446	4.84914	2.85224	3.91908	5.2804
HEXB	8.95038	5.23495	7.45659	8.56395	8.65949	8.21938	6.69161	10.2099	7.36203	7.7899	5.70878	6.46729
IFIT2	1.24745	4.29735	2.08501	2.08501	2.08501	-0.362444	4.34091	6.09875	1.70523	-0.362444	1.39063	0.895328
INPP4B	5.62159	2.52598	5.85794	2.41719	5.94079	6.71203	4.64193	3.18397	3.644	4.5495	1.0632	5.74185
HDAC1	6.4857	3.5407	5.55541	6.62327	6.03671	6.15104	5.30971	3.16054	6.81547	6.17921	4.51883	6.36211
HLA-DQA1	4.14622	1.16173	1.61264	1.61264	2.94995	3.51017	-0.288516	0.358161	0.0706718	-0.288516	3.64023	2.63427
HTATSF1	7.48836	8.0577	7.97137	8.12214	7.31202	7.79155	7.67388	7.89138	8.72415	7.82046	8.11793	8.72534
IGFBP3	4.3881	4.72205	5.96043	2.62067	5.95287	3.62153	5.11639	5.43203	4.77364	5.41891	3.67742	5.49421
HEIH	3.65552	1.58184	1.91695	1.91695	5.9495	4.06506	-0.467927	5.24385	3.60561	-0.467927	4.74969	4.87292
IER2	10.3144	9.33185	10.1068	10.6789	9.3977	9.41881	9.86477	8.66582	8.71079	10.2653	9.04446	9.135
IMPA1	3.67161	7.37187	7.00132	4.43822	7.01567	5.4026	7.80171	5.56586	6.72311	4.81071	5.96267	6.97337
HAT1	6.16544	2.9817	7.14486	3.92178	3.79452	6.44501	-0.170829	6.66696	6.20268	4.94168	6.09033	5.91977
HLA-A	7.83476	8.18491	5.12585	9.33235	9.65562	10.4956	2.59227	10.1707	7.11179	9.89571	7.59206	8.22695
HSPA13	2.44208	5.28972	6.06288	2.71826	2.71826	4.95307	3.31037	3.1613	5.81203	2.8365	3.13905	4.10677
IGF2R	7.67552	7.40062	8.23888	5.23317	8.1722	8.21118	7.73857	7.32906	8.91159	7.92946	5.3953	9.04881
IQGAP1	8.34256	7.03855	4.94745	8.37981	9.03101	6.78194	7.03739	10.0632	6.61377	6.66195	6.06706	7.26145
HOXA10	6.51765	7.45435	4.09629	7.40244	4.7674	6.52327	6.14047	6.27664	5.9151	7.69115	3.77592	7.88
ID2	4.14772	3.64484	3.28557	7.85498	4.36339	6.14459	7.28527	3.26804	6.15852	5.84982	6.33402	6.02279
ILF2	0.0100265	0.0100265	8.12332	8.1009	1.42457	6.58725	4.22433	6.02837	7.09258	6.01427	7.14323	7.03501
HIST2H2AA4	3.09928	5.44929	3.28411	5.60234	3.9978	4.5331	5.50514	4.99644	6.3957	4.31284	3.94378	6.94688
HSD17B11	5.56411	6.5173	6.79805	3.5635	4.25033	4.56058	5.49612	4.46971	3.99943	7.83832	5.25128	6.48594
IGF1R	0.0100265	0.0100265	0.0100265	0.0100265	0.0100265	1.99661	0.0100265	4.74279	1.91766	4.94278	3.53972	2.42937
INTS8	4.84946	1.444	1.60475	3.07055	2.87295	4.16958	-0.307185	2.82912	3.30023	-0.307185	5.22663	4.534
HDGFL3	5.55742	2.82779	6.16968	3.33417	2.4119	4.63117	-0.685122	5.5044	4.90534	3.36723	4.87329	3.42452
HNRNPA2B1	9.63648	10.8655	10.8055	10.7336	10.3282	10.2791	10.9452	10.5118	9.72389	10.9629	11.4379	8.72504
HYPK	7.76849	8.93333	8.11052	8.13835	9.38801	8.99762	9.18282	7.69417	8.90929	9.12018	8.98009	9.75253
IFIT3	0.0100265	0.0100265	1.03391	0.0100265	0.0100265	4.45237	0.0100265	7.92761	0.0100265	5.34596	2.13657	3.24083
INSIG1	6.42036	6.05411	3.99522	7.96583	3.99522	7.05207	4.74724	3.58342	6.52166	4.63459	7.2604	6.06582
HDAC2	3.50509	5.94712	6.57159	3.33875	7.1085	6.5421	5.30921	5.57807	7.22316	2.82699	7.57709	7.31897
HMGCR	2.04533	5.18665	3.01396	3.01396	3.01396	3.309	5.16444	4.5578	4.81621	5.04494	4.22026	4.99561
ELP1	7.53961	7.05632	7.40306	6.99213	6.84725	6.35652	7.16093	6.89567	7.165	6.95242	7.71618	6.82344
HEXA	4.86865	2.22999	3.16869	3.16869	3.16869	2.04556	3.13487	4.28625	4.57228	4.56146	4.36897	6.5048
HP1BP3	8.55006	9.2092	8.19639	8.46788	9.71204	8.31391	8.49096	9.93033	9.34394	9.05324	8.43523	9.53729
IFIT1	6.96885	6.00876	6.4906	6.80518	8.02426	6.93986	5.6492	9.77773	3.17172	6.21309	4.11289	4.30503
IMPDH2	7.30616	7.87473	7.88684	7.95459	5.61365	8.35833	6.39889	6.68904	7.91579	6.03965	7.83239	8.95285
HLA-C	8.76917	6.45542	4.11977	7.83602	7.89317	7.0141	5.19484	9.96338	4.17216	8.1171	7.01071	5.47877
KHSRP	7.35685	7.73089	8.25901	8.08645	5.39623	8.26742	6.54832	7.98657	6.88516	6.18456	9.14432	8.10534
KLF6	8.55825	4.35559	7.94502	6.67687	7.65831	7.28244	7.83712	8.28455	3.38797	7.07197	7.71079	5.23751
LAPTM4A	7.12882	7.69435	7.60138	7.55352	5.65015	7.6254	6.2262	9.40063	7.38766	5.90628	7.29806	8.77646
LSM1	2.41599	5.59007	6.32838	2.73691	2.73691	6.06159	4.27499	6.37608	5.16283	-0.922817	5.12328	4.84258
MAST2	7.07707	6.89381	7.71956	7.1066	6.94983	6.87263	8.26207	6.8072	6.05615	8.35705	6.18699	5.58544
JMJD6	6.78286	7.7433	4.80046	8.32692	5.32935	4.42736	5.37678	7.90086	6.67175	8.51883	7.49666	6.80968
KIF1BP	2.73372	2.08522	5.83837	2.05213	2.05213	2.90468	4.3812	5.29001	2.99769	3.96541	4.18347	3.98553
MAP3K4	4.45276	5.46649	3.01782	3.01782	6.23783	4.10329	4.38169	2.85373	5.38721	4.82356	7.26821	3.92696
KDELR2	6.2377	3.55791	6.43617	5.42319	6.41952	4.05493	6.21242	6.17946	6.60965	4.97315	4.56638	4.69103
LAMP1	10.1572	9.41848	9.403	9.9902	9.48932	9.84301	9.12398	9.91489	9.63513	9.52274	8.12015	9.42532
JAK1	3.25818	6.75763	3.43453	4.30561	7.19113	6.22531	3.34603	6.36391	4.61467	4.59122	5.15066	8.53206
WASHC4	0.0100265	0.0100265	0.0100265	6.62275	0.0100265	5.13558	4.53951	6.26806	5.65166	6.6463	5.95489	5.20877
KMT2E	6.89792	6.22606	7.37376	7.64372	4.45968	6.90747	6.60346	8.0463	5.15167	6.32279	5.98561	4.74845
LDHA	5.30004	5.72857	3.16605	6.98057	8.03859	6.47771	4.4253	5.99017	6.27048	6.47557	4.97508	7.98277
MALAT1	11.6876	12.4978	12.8683	12.7426	12.4453	11.3658	12.2343	10.4763	11.1352	13.0375	11.5114	12.114
KIF20A	0.0100265	0.0100265	0.0100265	0.0100265	1.42457	3.05317	0.0100265	3.74686	4.4957	0.0100265	3.42297	2.42937
LOXL1	7.37315	4.97938	7.75117	7.40894	3.70121	5.34369	5.23934	10.2883	7.84726	5.99024	4.21598	6.26663
MAPK9	5.48678	2.62741	2.51425	6.4507	6.10359	5.81096	3.30827	4.80295	5.8014	0.0281798	6.29727	5.15015
KIAA0355	0.0100265	0.0100265	0.0100265	0.0100265	2.1249	7.06906	6.91656	5.19807	5.66047	6.31307	6.31576	6.27892
MBNL1	8.1569	7.85029	9.1006	9.48772	6.6326	7.03875	8.38687	7.49779	6.07257	8.59411	9.43777	8.31483
KIF15	0.0100265	0.0100265	0.0100265	0.0100265	1.42457	0.739854	0.0100265	5.26948	4.84389	5.37498	4.49044	3.2878
LSP1P4	4.85492	1.82467	2.73206	2.73206	2.73206	4.30967	-0.521009	6.00242	2.91704	3.7403	3.36888	3.12117
MAPK13	5.95962	3.10614	2.68202	3.61139	5.24099	2.0416	4.00332	6.08371	2.82498	6.24118	4.48386	3.80153
KIAA0100	3.06307	6.73925	6.88827	3.40236	3.40236	6.99748	6.99525	3.80558	6.84582	2.60966	7.2462	5.3914
KLHDC2	8.30582	9.07863	8.31335	9.06653	8.99207	9.23112	8.81989	7.47984	9.03194	8.35731	9.06001	9.20656
LARS	6.15456	6.99196	7.2804	3.74617	6.70243	7.12868	6.51383	5.82128	6.24192	5.87378	7.36911	7.07628
LSM5	0.0100265	0.0100265	0.0100265	0.0100265	0.0100265	3.73043	5.06713	4.22518	4.18978	0.0100265	3.81922	6.60059
KAT6A	6.29076	6.51583	7.8142	7.50252	4.79493	6.61095	7.20937	6.87767	7.17699	4.22318	7.14546	8.43963
KIF11	0.0100265	0.0100265	0.0100265	0.0100265	0.0100265	5.0659	2.86438	5.86891	3.86341	3.91217	5.2421	3.14204
LIPA	5.54738	2.09291	3.08585	3.08585	3.08585	3.10389	3.86399	4.6046	2.30691	2.49631	3.22133	5.02978
MAP4K4	5.6468	5.42614	3.66939	7.2993	3.66939	5.49388	4.542	7.39994	7.64817	3.37587	4.5004	5.65766
KDM5A	6.9904	7.2165	7.0646	7.25169	7.452	7.5056	7.42757	6.84252	7.03739	7.12411	7.48536	7.79866
KIT	6.0387	4.57317	2.78823	4.94298	4.06798	5.31685	7.34459	2.75373	7.75521	0.756235	6.90044	3.47236
LAP3	7.94331	7.44568	7.9697	7.47374	7.38172	7.5977	8.1914	7.48028	7.86114	7.547	8.03075	7.42793
LRRC15	4.63295	1.6843	2.58277	2.58277	2.58277	4.69636	-0.449917	3.49014	4.15509	5.70537	1.50532	1.20626
KNSTRN	3.53464	2.9226	2.56018	6.34529	3.75443	4.71284	6.42625	5.80724	5.88162	-0.5513	5.41361	5.02512
LIG4	2.29253	6.11174	6.10765	2.60598	2.60598	5.38151	6.15308	2.48894	5.21658	-0.982035	5.20565	4.55302
MAP2K3	5.86754	2.69736	2.89783	7.13971	3.69696	5.5658	5.37516	5.61494	5.79836	5.61801	6.71826	5.09534
KDELR1	7.70255	7.35696	8.12998	8.02103	7.65053	8.28058	7.8165	8.70065	8.55834	7.28812	8.41243	8.44402
KIF5B	8.87055	9.68764	9.6368	9.36357	9.31695	9.55097	8.20454	9.8586	9.1837	8.72136	10.1579	8.57659
LAMC1	9.64777	8.51308	9.09266	9.36986	9.61113	9.24417	8.77704	11.1029	9.49263	8.63909	8.39759	9.09471
LPGAT1	2.26993	5.38252	3.18614	3.18614	3.18614	3.86591	2.48136	3.2844	5.93862	4.81803	4.21527	4.88402
MAPKAPK2	7.92709	7.67771	8.46493	7.98725	7.49954	7.91021	7.26093	7.61977	8.4188	8.05406	7.77802	8.84023
ITGB5	6.85999	3.81387	6.14309	6.59361	6.5979	6.35589	4.85928	8.4224	6.87204	5.88478	3.63127	5.59054
CSNK1E	0.0100265	0.0100265	0.0100265	0.0100265	7.19907	3.40884	4.7376	0.0100265	2.84097	0.0100265	4.14827	3.68868
LCP1	5.14474	1.63394	3.3987	2.19758	2.19758	2.65682	-0.448721	4.46275	3.36381	-0.448721	5.18934	2.76207
KCNK1	5.62887	6.26505	7.0181	3.03176	4.25493	7.13524	7.2362	0.109263	5.57638	6.68086	3.81904	5.08639
KIF18B	4.5336	4.17199	2.32912	6.46015	3.11089	3.85734	-0.0737859	5.21334	4.99951	0.785898	4.42463	1.95296
KTN1	0.0100265	0.0100265	6.51631	1.64498	0.0100265	5.24052	5.06713	4.17648	4.21392	5.53781	4.88188	5.83298
MAPK14	2.53635	5.54785	7.50407	2.86711	2.86711	4.06851	2.64467	4.07117	1.38196	5.98458	5.46361	6.52499
WASHC5	3.56141	6.14144	6.6654	3.98406	6.63901	5.05241	5.191	7.54798	5.23525	5.24321	7.34257	6.85224
LBR	0.0100265	0.0100265	2.04571	0.0100265	0.0100265	4.85072	4.60861	5.93628	4.59094	0.0100265	5.14407	3.33329
MBD3	6.8942	5.9581	7.56529	4.11785	7.34268	6.61892	0.660461	6.6403	6.86667	4.75127	5.91757	6.66188
KAT6B	5.32016	4.9473	6.15478	3.21691	3.21691	5.17974	6.16367	5.84775	4.01155	2.82301	4.98435	7.02902
KIF14	0.0100265	0.0100265	0.0100265	0.0100265	0.0100265	0.0100265	0.657596	4.65663	3.01591	5.6841	3.29593	2.25124
OLMALINC	4.14991	1.24038	1.60115	3.02874	1.60115	3.3476	-0.306102	4.81109	-0.306102	4.40193	3.18757	2.33359
MAP7	4.78667	5.44349	7.26907	3.8568	3.73108	6.08262	6.90653	0.514813	5.60231	5.65006	6.73832	5.73786
NCOA3	4.97324	2.42671	5.78128	3.40262	2.52555	5.59707	1.91633	3.89301	4.94267	5.5752	4.25605	4.79966
NRP1	0.0100265	0.0100265	0.0100265	0.0100265	2.1249	5.76503	4.64195	8.17236	5.99591	0.0100265	4.7548	5.79284
METTL2A	0.0100265	0.0100265	5.67117	0.0100265	0.0100265	2.80204	3.82048	5.67214	4.55359	5.19141	4.46114	2.58791
NARS	6.05331	7.10123	6.28251	7.05917	7.60138	6.18426	5.88629	6.55757	7.7438	6.67177	7.24063	7.44108
NIPBL	2.7	2.14024	2.29593	3.50503	2.29593	4.13277	3.81327	4.36051	3.76499	4.72924	4.81017	4.14827
MMP1	1.35287	0.894366	0.642213	2.3212	1.46936	0.00813052	1.35949	3.00041	0.657467	0.823471	0.00813052	1.28369
MTIF2	4.62721	5.43118	6.72342	3.12233	3.12233	4.918	5.29656	5.78836	5.27009	5.88776	6.27495	5.48197
NCBP1	3.26895	2.84553	6.38141	2.43934	2.43934	6.49379	4.49421	2.28152	1.9526	4.14436	2.55062	4.63254
MEN1	3.36411	6.86623	3.47509	4.74482	7.46585	6.55953	5.6876	5.20652	5.86072	6.57267	3.98814	6.14685
NADK	6.42054	7.69022	7.50479	6.39199	7.57206	7.08532	7.61933	6.8245	7.24969	5.82183	6.33121	6.0166
MCM10	0.0100265	0.0100265	0.0100265	1.64498	0.0100265	4.36222	0.0100265	3.02634	4.59094	0.0100265	3.88691	2.04798
MLX	0.0100265	0.0100265	0.0100265	0.0100265	6.12473	4.63669	5.04237	5.46467	4.45577	5.37498	5.63225	4.70229
MRPS28	2.60604	2.59363	1.89688	3.39457	3.19267	-0.302257	0.254723	4.35393	4.37932	3.97335	4.53911	6.06836
MOCS3	6.03653	2.64781	3.28763	4.50162	3.28763	5.9428	4.73366	5.21311	6.08481	3.86534	3.84695	4.43552
MTF2	2.98762	5.94438	3.06407	4.34494	6.75184	4.14389	4.34832	3.88316	5.69264	3.55515	7.90416	5.37518
NFATC3	5.43891	2.80533	2.68227	6.36321	5.8362	6.38809	5.80636	4.34464	4.53743	6.97332	3.95034	3.76677
MLEC	6.91272	6.00482	7.01407	4.38183	7.81555	6.70576	6.91176	5.95342	7.69918	4.51395	7.00237	6.54454
NOL3	6.65781	7.24243	7.80635	7.86017	3.83893	7.30203	7.11301	3.19247	7.32001	7.60841	5.95987	6.80617
MED1	4.82628	7.20211	7.22125	7.58496	7.22571	7.37254	6.27855	7.06787	7.39418	6.58179	7.67422	7.30973
MNAT1	4.63095	5.02383	4.17139	4.17139	4.17139	2.8192	4.63553	4.04025	4.75506	5.50863	4.18959	5.05139
MT1E	4.2939	1.26755	1.5563	4.93291	1.5563	3.06149	-0.333624	-0.333624	2.80881	4.84724	-0.333624	1.37799
MX1	6.55736	3.50893	6.66557	6.94658	3.61675	5.13756	4.50671	9.09415	3.74699	5.64975	5.08503	2.50181
NDST2	5.08549	2.15673	2.48757	4.45946	2.48757	5.69193	4.52878	4.318	4.30681	4.64173	4.88632	4.63443
NUDCD3	7.48945	7.57497	7.9004	5.18907	8.36611	8.40786	8.52192	7.72641	8.32161	6.13873	5.21379	7.43922
GLIDR	6.61125	7.53195	7.87666	7.77215	6.03406	6.85905	7.69851	4.94595	6.03079	8.57911	7.44412	6.54675
MRPL15	0.0100265	0.0100265	0.0100265	0.0100265	0.0100265	5.14913	0.0100265	0.0100265	5.13685	5.34596	3.81922	7.32125
NMT1	4.86575	5.32604	3.29685	3.29685	4.30314	5.10234	5.3785	5.8484	4.75798	4.38641	4.87297	5.0906
MCUR1	0.0100265	0.0100265	1.03391	1.64498	2.1249	5.46284	5.18494	6.75225	6.43122	6.66991	7.44964	6.24956
MSMO1	4.87937	5.88339	7.22855	3.02325	6.57126	6.64646	5.26452	5.21495	5.27373	5.00454	5.99914	6.12234
MTMR4	5.04263	4.94038	4.09205	5.18082	4.09205	5.79458	5.87205	4.32854	4.987	4.30076	4.39225	4.12451
NCK1	6.82571	6.56122	6.94244	7.37876	6.3703	7.06588	4.95608	7.29076	7.79126	6.10817	6.77868	7.06491
NRIP1	9.02734	9.05853	9.30463	9.23897	9.076	9.44669	9.95894	7.63639	9.54592	8.96059	8.87274	8.81987
MPC2	7.55223	6.85155	8.04512	7.81746	4.82562	8.23437	8.98082	4.64752	7.3642	6.34808	7.50585	6.85136
MCM4	2.46392	5.42361	3.38541	3.38541	3.38541	3.61196	3.43426	5.0756	5.84649	2.99914	4.24194	4.25267
NR3C1	8.00778	8.3686	8.16428	8.67185	7.8245	8.62399	8.68659	7.98986	8.09535	8.0331	8.62731	7.17853
MEF2D	7.4843	6.46488	4.22219	8.07723	7.91582	7.53269	7.57404	7.33458	4.21686	7.65023	7.0949	7.58604
MTFR1	4.33045	7.10815	6.23194	6.91548	6.39559	4.78308	6.2793	7.17075	6.69719	6.38902	5.92079	7.88375
MYO1C	8.32527	4.55698	7.05668	7.50622	7.40555	8.76532	8.07473	9.29804	6.56531	7.44702	5.25879	7.83674
NFATC4	7.20549	3.69925	7.57535	7.64291	4.38868	8.32914	8.52746	7.25972	4.8404	7.17048	3.5568	3.2307
MBNL2	7.82139	7.91552	8.35516	8.67444	7.81992	8.80601	8.44664	7.30143	7.84192	7.5873	7.98694	7.45861
MLLT11	2.91284	2.22664	2.18622	3.7039	2.9339	4.65106	3.75451	4.00396	3.73935	4.18048	2.90029	1.82569
MRPL42	0.0100265	0.0100265	0.0100265	0.0100265	0.0100265	5.85867	4.82731	3.02634	4.51526	0.874465	6.01159	7.30421
NCAPG	0.0100265	0.0100265	6.74345	0.0100265	0.0100265	3.49621	0.657596	0.0100265	4.26102	4.6422	3.88691	2.42937
NPLOC4	7.01093	4.30588	6.26384	7.20302	6.76771	5.43774	6.69012	7.34514	6.91825	5.98762	8.30996	7.44092
MED21	1.275	3.73319	1.95889	1.95889	1.95889	3.18275	3.90487	3.87825	2.64108	-0.355182	2.83016	3.47188
MOB1B	5.22107	5.56129	6.96501	3.37926	3.37926	2.81497	6.2229	6.35006	4.72171	6.01805	5.30071	5.37666
MYC	8.43106	9.55848	7.69344	9.09403	9.4209	9.96672	8.96257	8.52754	9.31584	7.97175	8.84114	10.901
NDUFB5	6.74963	6.58307	6.30747	6.32282	7.11023	6.97938	6.51015	5.8843	7.8461	7.28047	6.23697	7.45774
NUDT21	6.74945	6.36855	7.12033	7.21553	5.17544	7.15551	6.65798	7.56448	7.51248	4.99708	6.89534	6.31855
MRPL19	5.70533	4.79439	4.36797	3.25925	3.25925	4.9874	4.8988	5.61109	5.29349	0.809813	5.66655	4.781
NBN	6.73338	5.91406	7.48888	4.37102	7.16479	6.36432	4.16748	6.27867	5.82159	6.42957	8.34281	7.36407
NNT	6.80922	7.60286	7.77654	4.86137	7.96995	7.79738	5.71537	5.65455	7.66463	7.9307	7.33052	8.05664
ME2	4.63195	5.16397	4.24424	4.24424	4.24424	4.16364	4.17397	4.64099	4.82748	4.29532	5.16667	4.70071
PCNA	2.02348	1.13181	1.70027	1.70027	1.70027	-0.300472	3.44272	2.14962	2.02898	-0.300472	2.61617	2.80993
PIK3C3	0.0100265	0.0100265	0.0100265	0.0100265	0.0100265	5.24052	4.35072	5.38116	4.3289	0.0100265	5.1624	6.40676
PPP2R5A	0.0100265	0.0100265	0.0100265	0.0100265	7.16575	1.87149	4.17961	4.36216	0.0100265	5.6841	4.28835	4.21144
NUS1	0.0100265	0.0100265	6.44917	0.0100265	1.42457	4.408	4.91176	6.18431	3.76881	6.40034	5.07804	6.3303
PAFAH1B1	4.64471	8.08061	7.41405	4.80898	8.67577	7.45328	8.06965	7.07308	6.05359	6.63315	7.1308	5.72065
OTUD5	3.05457	6.72337	3.21982	4.10258	7.29698	6.1997	3.76943	5.08189	4.0262	3.74102	6.41308	4.04375
PPP2CA	6.58413	6.45098	6.59497	7.05866	6.96014	7.27778	6.75502	6.28509	6.81626	6.09777	7.00888	6.6775
NUP133	3.5771	7.12688	7.63073	3.37754	4.51811	6.50401	7.85631	2.42683	6.87749	6.10571	5.18256	6.01585
P4HA2	3.08104	3.73979	2.43928	6.59962	6.46532	5.26084	0.600961	8.38552	4.86997	-0.426756	5.56301	5.21006
PDIA6	8.54327	9.35304	8.14125	8.75275	9.03789	8.9291	8.98631	9.88762	9.81839	7.31059	9.28129	9.47595
PPP1R15B	6.13477	3.91396	6.17463	5.59991	6.8828	6.82297	5.85787	6.19344	6.25714	5.69612	8.59139	6.88944
OXR1	6.25044	7.47913	6.46828	7.35176	7.27264	6.88088	7.86884	4.58794	8.36808	7.0946	8.31039	7.90724
PDHX	4.58895	6.28651	7.39409	3.33662	7.41387	4.69866	7.87008	3.85635	5.1503	7.17463	4.99495	6.37716
PLD2	5.77546	2.95753	6.37382	3.45729	6.36919	5.78926	5.91771	5.73368	4.18812	2.41052	5.08476	3.84256
PRDX1	5.73624	2.8186	2.69801	6.73963	6.40297	5.41409	5.0485	5.70596	5.07898	6.41442	5.29119	6.22075
PANK1	1.1655	1.77186	1.62108	1.62108	1.62108	2.688	-0.289829	2.7825	2.07418	-0.289829	3.30626	2.58651
OXA1L	4.83548	6.37334	6.89714	3.10908	3.10908	5.22894	5.30429	6.17863	5.83816	-0.5169	5.14192	5.06461
PPWD1	5.6182	7.78661	8.54171	4.6439	7.73059	6.54346	4.5418	7.91344	5.46663	8.86826	6.58431	6.45542
NUSAP1	4.26543	4.83742	3.29024	3.29024	3.29024	4.46971	0.00610619	5.61261	5.4717	3.78314	4.63391	3.09052
PAK1	3.80266	3.91802	2.98637	2.98637	2.98637	4.27832	5.81066	4.81066	5.30426	-0.0770848	5.04766	3.24532
PGAM1	6.71447	6.15979	3.99814	7.156	7.29476	8.15927	7.19001	7.22365	7.33476	5.01154	4.67745	6.16281
PPIL1	0.0100265	0.0100265	0.0100265	0.0100265	1.42457	3.86781	0.657596	4.95981	4.90447	0.0100265	4.8929	4.51759
OTUD6B	2.33079	5.42272	4.00285	3.08288	3.08288	2.35393	3.99587	2.88857	4.62999	4.48596	4.85138	6.65067
PCMT1	5.34023	5.83142	3.57228	4.3791	7.34756	6.96896	6.00828	5.59403	6.90701	3.7811	6.30192	5.86572
PIK3C2A	5.37731	6.41906	3.52352	7.58371	4.29545	6.53848	6.81783	5.65178	6.07775	7.74639	6.08407	6.28312
POLR2K	6.73622	7.50393	7.57975	8.32809	7.30022	7.91677	6.93878	7.77261	8.2165	7.41232	8.18378	7.79607
NUP35	4.77171	2.08263	2.62962	2.62962	3.78875	5.18999	3.70276	3.4917	4.62966	4.15881	5.52476	4.45182
PA2G4	7.61387	7.08094	7.07448	7.43657	6.96105	6.31399	5.87519	6.62967	7.23667	7.37179	7.62107	8.31102
PDS5A	7.93234	8.84861	8.65057	8.61312	9.46575	9.00836	8.43609	8.73472	8.50754	9.60553	9.19944	8.22103
PLK1	0.0100265	0.0100265	6.7574	7.18188	7.50909	3.69394	0.0100265	5.11003	4.81262	0.0100265	4.92545	2.79717
PPIC	0.0100265	0.0100265	0.0100265	2.39174	2.1249	6.05847	0.657596	9.32734	7.63206	5.81692	6.75066	7.73754
ORMDL2	1.94447	4.6407	2.91177	2.91177	2.91177	3.9643	5.19149	4.22076	4.16056	0.218243	3.77972	3.63177
PCBP2	6.26364	7.2978	4.37916	4.37916	7.48694	8.39943	7.3302	4.55819	7.12259	5.80409	7.90108	7.15312
NUDT9	5.42965	4.98039	4.61428	4.61428	4.61428	5.00133	5.45682	5.25993	4.56736	5.37762	4.50185	5.04635
PARP1	6.72659	7.20609	7.26563	4.91506	8.14877	5.96985	6.0935	6.44541	9.45192	6.28641	7.54591	7.49122
PGRMC1	7.40912	6.3268	4.17182	8.30986	5.22045	7.63954	7.03089	7.82774	8.71189	7.12231	5.3798	5.0487
POGZ	2.63172	5.05675	2.96524	4.04233	3.89713	4.80653	4.86797	3.11085	4.53855	6.14733	4.72163	3.66676
PPP1R13B	6.58862	3.41884	7.47081	7.38503	4.12378	7.08725	6.84258	4.16365	6.1503	7.61328	6.97554	6.49046
PDE2A	2.68461	5.74184	6.61345	3.73265	2.828	3.12515	5.10747	4.2876	2.32926	5.97075	8.43376	4.62896
PLCB3	2.42525	5.4334	3.03744	3.03744	4.11281	4.11488	3.52429	5.85479	4.09319	4.05927	2.36612	4.64853
POT1	0.0100265	0.0100265	0.0100265	0.0100265	6.22519	4.02297	4.88415	4.72597	2.71132	0.874465	3.99311	2.42937
PRCC	6.07546	5.1863	6.97162	6.36068	3.07318	4.44822	3.50161	4.72044	5.33366	4.40586	5.0116	3.90633
OCIAD1	4.91538	2.12756	2.33112	3.98378	3.76099	5.29974	5.1434	5.13185	5.20461	0.370949	5.16204	6.20946
PAM16	6.2123	2.59744	2.72646	4.11482	7.00805	6.22572	5.82101	5.03467	5.16824	0.707013	6.37451	6.79216
PGM3	7.7548	6.65499	8.21726	5.74587	5.38228	5.29022	6.38685	7.79878	8.34172	8.52057	7.89184	6.65705
PLSCR1	4.04227	4.23594	2.67503	5.51883	2.67503	3.71359	2.64566	5.80096	3.3401	5.34863	5.20946	1.87182
PPIL3	0.0100265	0.0100265	0.0100265	1.64498	0.0100265	4.24099	4.88415	3.90471	2.32472	0.874465	4.61542	4.71952
RAB9A	0.0100265	0.0100265	0.0100265	7.20279	0.0100265	3.45318	3.42023	4.10018	3.12176	0.0100265	3.42297	2.92151
RIC8A	6.28915	3.33726	3.77471	3.23295	7.23521	7.46526	5.44617	6.61726	7.08034	4.22183	3.72693	5.31008
RPL36A-HNRNPH2	4.70459	1.97725	2.88932	2.88932	2.88932	4.29925	4.26284	2.27824	2.77282	3.27254	3.47411	3.17751
PRKAG2	4.92725	2.47334	5.84842	2.23799	2.23799	4.48968	4.24302	1.54622	1.83797	5.99487	5.06726	3.79376
PTS	3.67868	6.63705	7.29214	7.01995	3.20405	4.39844	5.40614	3.41184	6.67966	6.11933	6.99997	8.45239
RAB4A	0.0100265	0.0100265	6.82516	0.0100265	0.0100265	5.65544	5.8451	0.397723	5.66923	6.72729	4.18458	4.53717
RPS4X	11.1383	11.8681	11.5312	11.9117	11.4425	12.4268	12.2753	10.2879	11.6557	11.6969	11.3631	10.3825
PRPF4	0.0100265	0.0100265	0.0100265	7.34129	0.0100265	4.05209	4.91176	5.00236	5.58844	6.41439	4.46114	4.97046
RASA1	0.0100265	0.0100265	0.0100265	0.0100265	0.0100265	4.57783	0.657596	5.16099	3.70212	6.22018	3.8647	4.89663
RPA2	0.0100265	0.0100265	0.0100265	0.0100265	0.0100265	5.95434	7.04676	4.94535	5.53196	5.37498	5.599	5.30323
PRKACB	5.46673	6.03987	6.97413	3.05589	6.87538	6.52259	4.5052	4.12611	4.79961	1.09412	5.00523	6.52268
PSMD11	6.09287	2.81765	3.1339	3.1339	6.882	6.35218	5.9326	4.12197	5.227	7.82062	4.8027	2.25669
REEP5	6.24532	5.42263	4.86675	4.16732	5.13362	5.6181	4.13405	6.54997	4.03046	5.416	5.54315	5.23016
PRPF38A	3.87067	4.64185	3.15572	5.37309	2.2751	4.02125	-0.228771	3.74233	3.86855	4.27274	4.21234	3.27905
PTGER2	4.2879	1.3223	2.2831	2.2831	2.2831	4.26768	5.72564	2.59845	-0.378498	5.02699	0.758887	1.93283
RAB27A	3.64882	4.28339	2.3983	3.73247	2.3983	3.47485	-0.0134047	3.66333	3.97932	0.749429	6.05229	3.35078
RAE1	0.0100265	0.0100265	0.0100265	7.13911	0.0100265	4.99268	4.96543	0.0100265	5.43261	5.48555	5.07804	6.10624
RLIM	6.78224	5.86668	6.83775	6.68929	7.29399	6.59126	6.71387	6.95447	6.20487	6.87447	6.16992	6.31257
RSRC2	4.03951	7.46331	7.34794	7.59379	4.58842	5.42043	6.04839	6.92389	7.04259	6.5026	7.91396	7.41969
PSEN1	2.1443	5.75078	2.5222	2.5222	6.87897	4.35937	5.18836	5.71213	5.73537	-0.695568	4.16267	5.90237
PTPN12	5.94311	4.75755	3.45609	7.49368	3.45609	3.30711	3.41314	6.81915	6.25573	5.39295	4.46387	5.02517
RBM15B	0.0100265	0.0100265	0.0100265	0.0100265	0.0100265	3.10967	3.56633	3.1323	1.34851	0.0100265	1.708	1.81131
RPS12	2.244	5.4896	6.61938	2.46677	3.2951	5.12567	5.71976	5.28165	5.24045	-0.54885	6.14607	4.84837
PSMG1	0.0100265	0.0100265	0.0100265	0.0100265	0.0100265	3.40884	4.17961	2.24258	5.34789	0.0100265	4.56121	5.85654
RAB11FIP2	2.57321	5.38643	2.90231	6.85122	2.90231	4.08612	-0.869066	4.94272	4.82031	6.19989	6.58761	6.98032
RAD21	4.76057	6.08192	3.17047	5.89792	3.17047	3.19341	5.13292	4.60803	6.60241	5.81476	4.15945	5.23585
RINT1	2.26022	5.41879	2.54316	2.54316	6.37348	4.06474	3.36085	2.11723	1.50543	3.63513	4.28685	4.04655
RRP1B	1.17856	3.99083	1.83948	1.83948	1.83948	2.53577	-0.373424	1.37486	2.65996	-0.373424	3.19781	3.54528
PRSS23	0.0100265	0.0100265	0.0100265	1.64498	0.0100265	4.45237	0.0100265	5.70686	3.06981	4.77875	2.87485	2.97988
RPL41	5.705	7.15351	6.45399	6.21262	5.60823	6.31998	6.01641	3.68998	5.81102	6.71521	6.66615	5.58766
PRKCA	0.0100265	0.0100265	0.0100265	0.0100265	0.0100265	4.69325	0.0100265	6.01458	3.06981	5.12464	2.73493	2.42937
PSME3	1.6903	4.7684	1.78904	3.29492	3.09191	-0.397475	0.226213	2.87732	3.55597	4.76963	4.61653	3.55182
PUS7	2.32161	5.85987	2.98681	2.98681	4.39863	4.88774	4.15488	6.51322	4.67381	-0.627493	6.02802	5.70261
RAB5A	6.84749	8.20644	5.00201	8.23432	8.37427	8.23091	9.71527	7.20735	8.54658	5.5894	7.80184	6.41889
RFX5	8.1258	8.29201	8.45748	8.32357	8.17731	8.66044	8.5718	6.9337	8.38194	8.59058	8.89844	7.51334
RRM1	2.54034	4.87238	2.81291	6.26554	2.81291	3.38681	2.74862	6.2043	5.67288	6.12193	5.66753	4.05216
RPAP3	5.13531	6.13217	7.11701	3.38481	4.44457	5.5512	3.96319	2.99129	5.85151	6.37735	6.79112	6.31743
PRKAG1	5.69232	6.27262	7.6563	5.17052	3.75087	6.22858	7.43383	5.26364	6.66811	5.0277	7.43301	6.19586
PSMD14	3.4329	3.96474	6.41574	3.77378	6.67621	6.12834	-0.206539	6.04934	5.55651	5.95304	6.51826	5.27611
PTPRK	0.0100265	0.0100265	6.71516	6.85189	1.42457	5.83373	4.88415	4.91598	4.94829	0.0100265	3.26234	4.866
RAB31	4.32001	1.77375	4.97773	2.01654	2.01654	2.28895	3.40049	5.13842	0.794632	2.66765	2.60589	2.41111
RPS27L	3.55753	4.47552	3.14758	3.32883	4.38155	3.81295	2.67425	3.93769	3.41451	3.56138	3.90586	4.43369
PRPF38B	3.65305	6.4767	5.70356	6.2574	5.77627	4.80442	6.77149	4.7012	3.9745	6.97169	6.62712	6.6819
RNF13	0.0100265	0.0100265	0.0100265	0.0100265	0.0100265	3.36309	0.0100265	6.18431	3.92319	0.0100265	3.93033	4.28273
RSU1	6.73301	6.4386	6.37033	6.72294	7.59991	6.81841	6.0973	6.59749	7.34818	5.44355	6.40266	5.20851
PRDX4	8.29064	7.99078	7.95152	8.03627	8.38447	8.59786	7.82009	7.90338	9.13725	7.87407	8.17492	9.02026
PSMD10	5.36109	2.54065	2.6293	3.99244	6.63305	5.75738	3.36162	5.53613	5.29344	5.70327	5.09733	6.10458
RECQL	6.55664	3.05773	3.247	7.16343	4.01285	4.27909	3.90546	6.91048	2.18843	6.25012	5.51285	6.42945
PROS1	5.5096	2.3198	2.95434	2.95434	4.09108	4.81835	4.26011	3.90542	5.03025	6.14267	1.93818	3.04626
PSRC1	0.0100265	0.0100265	0.0100265	1.64498	0.0100265	5.44099	5.83071	6.04203	5.33694	5.22368	4.05326	2.79717
RAB21	7.54895	8.29586	8.20469	7.61049	8.39885	8.37632	7.67316	8.40653	7.44518	8.69181	8.45119	6.61367
RAD23A	8.507	8.81405	8.42266	8.67098	8.43617	8.38424	8.35528	8.58466	9.12493	8.57456	8.37885	8.99701
RIT1	6.0305	2.69835	3.02639	3.02639	7.40706	4.6381	7.53655	6.81041	3.83925	5.38846	3.18805	2.03331
RSAD2	0.0100265	0.0100265	0.0100265	1.64498	0.0100265	0.0100265	4.39051	5.75741	3.12176	0.0100265	0.934342	1.67662
PRUNE1	5.13128	5.48988	7.13184	3.21827	3.93281	5.4924	4.7521	3.11828	4.80778	7.55142	4.27304	3.57547
PTPN11	8.36509	8.8779	8.90325	9.02402	8.34689	8.78731	7.89169	8.6503	8.00594	8.50824	9.70792	7.93516
RPN1	9.40901	9.02554	9.20205	9.41994	8.96494	8.75614	9.04707	10.0685	10.0639	8.83032	9.93605	9.94239
PRKCD	5.28309	4.43964	3.07054	3.07054	6.6355	5.87058	5.73359	3.71261	5.55634	0.959089	4.74263	5.98664
PSMF1	6.26435	6.54022	6.19893	6.51496	5.49024	6.30603	7.09629	5.83865	6.26843	4.5455	6.58276	6.31891
PYGL	8.6405	7.56015	8.66638	5.77881	7.94728	7.12424	8.41819	6.7101	9.49091	5.84887	7.64246	7.86783
SEC24B	5.38427	6.15947	3.15234	7.80441	7.06115	5.92544	5.59188	6.0597	4.21079	6.55642	5.75717	6.24994
SLC1A4	6.49647	3.75046	3.57837	8.45216	4.7031	8.85226	8.06355	3.72844	7.31315	6.64535	4.92822	5.45361
SLC35A3	0.0100265	0.0100265	5.91458	0.0100265	0.0100265	4.51646	4.88415	3.84363	4.59094	3.55454	3.99311	5.0407
SMAD5	6.76052	8.71247	7.32486	4.70101	8.7063	9.39549	7.6396	8.28845	9.30198	7.7539	7.33476	8.1429
SOX4	4.04913	5.02249	2.99922	2.99922	2.99922	4.32772	3.56917	4.18991	5.43014	0.0304715	4.93647	3.13406
SATB1	0.0100265	0.0100265	0.0100265	6.85189	0.0100265	0.0100265	0.0100265	4.46714	5.59765	0.0100265	2.96113	0.960114
SESN1	0.0100265	0.0100265	0.0100265	6.14938	1.42457	0.739854	3.34122	2.97029	2.03069	3.91217	3.04253	2.15319
SLC25A40	6.42028	2.52523	2.81254	6.50185	2.81254	5.84921	4.91846	2.9788	4.59564	3.71538	5.69459	5.70315
SNAP25	0.0100265	0.0100265	1.03391	0.0100265	2.1249	0.0100265	6.26455	0.0100265	2.95992	1.80159	4.28835	0.960114
SDC1	0.0100265	0.0100265	0.0100265	0.0100265	7.52231	6.02214	0.657596	5.53397	5.84952	4.77875	5.15327	3.65325
SHCBP1	0.0100265	0.0100265	0.0100265	0.0100265	0.0100265	2.80204	0.0100265	4.38377	3.5205	4.13209	2.20888	2.58791
SLC30A7	6.91994	6.83966	7.65086	4.98231	7.74741	6.25406	5.66772	6.4452	5.96493	6.46012	8.05042	5.81931
SNX13	4.22719	3.55111	3.6419	6.82474	4.4366	4.91375	6.18527	5.81965	3.30402	5.00608	5.45788	5.91526
SLC25A32	2.99245	5.516	3.7008	3.7008	3.7008	5.31464	3.70764	5.47408	6.0658	2.8276	6.13315	5.67863
SMIM19	5.40131	6.09189	4.87837	4.87837	4.87837	5.51515	4.53151	6.16098	5.25596	4.27063	5.00836	6.02195
SPRED2	5.45374	2.76579	3.00421	4.14207	3.00421	4.7727	4.08072	3.05217	4.95309	6.67134	3.93382	3.44552
SLC2A3	7.20406	5.54591	7.34244	7.9728	3.32391	6.60846	4.4911	8.17593	5.70669	7.58231	6.9124	4.10389
SLK	5.46624	5.9528	3.59058	7.4602	3.59058	6.51307	6.30467	6.29839	1.79037	5.32366	5.03655	7.02524
SNRPD1	0.0100265	0.0100265	0.0100265	1.64498	0.0100265	4.57783	4.67455	4.12606	4.51526	2.76372	6.20521	5.14642
SELENOT	5.69356	2.06844	2.5759	4.09683	2.5759	3.94798	4.23574	-0.668076	2.50885	5.21782	5.5475	5.21441
SLC25A13	4.72827	5.19818	3.48595	3.48595	3.48595	4.51453	0.0616843	5.5758	5.41374	5.0982	4.18285	4.45575
SLC39A6	2.96213	6.15324	3.27186	4.48943	3.27186	2.46475	3.52135	4.59966	5.516	5.83129	6.08844	5.35183
SMC3	5.83825	6.75504	4.09144	7.40184	4.76342	7.198	4.82973	8.4321	6.35523	5.72127	6.37694	5.14992
SPIN1	6.25444	5.60073	7.18225	3.60891	3.60891	4.06712	4.23053	6.7633	7.49426	6.46765	3.44849	5.099
SGCB	3.55136	2.92199	5.97124	6.52705	2.34792	5.89606	6.04821	3.74816	5.54432	6.29452	3.14314	4.4568
SLC2A10	4.63597	5.98163	6.43464	2.74949	6.40719	5.79019	-0.0133923	5.88527	6.37311	5.9499	0.692696	5.31115
SLIT2	6.21317	5.60613	4.13894	5.82348	5.13373	7.05966	7.41887	8.39082	5.14864	5.78931	7.94542	3.84171
SNHG8	3.83524	7.40557	3.89399	7.64865	3.89399	7.6294	7.36055	2.84256	6.98653	5.05267	8.50476	7.75906
SEC61A1	2.59652	5.18045	3.22918	3.22918	4.21092	2.71075	3.82717	4.43369	5.10012	5.34657	4.76418	4.19487
SLC35A5	6.52561	6.08381	3.50103	8.29	7.7371	5.55232	-0.28442	7.7962	6.30627	6.13018	6.20611	6.91065
SMAP1	0.0100265	0.0100265	0.0100265	0.0100265	0.0100265	3.86781	5.35545	4.36216	5.22263	5.75204	3.67351	4.66719
SPAST	5.12092	2.25353	2.8865	6.13866	3.11383	3.26498	4.47906	2.68408	5.48164	5.99934	4.99175	4.98272
SCAF11	8.74958	9.01943	9.07014	9.13355	8.79231	8.64103	8.70216	8.31742	9.18055	9.19718	9.90533	9.36692
SETD1B	6.98276	3.53378	6.88937	3.4077	6.9204	5.24676	8.19914	5.50798	4.43258	5.28066	5.83188	4.7029
SLC25A46	5.17423	4.72848	3.35701	3.35701	3.35701	0.10709	3.92099	4.16806	4.59259	4.8744	4.09344	4.82974
SLC9A6	1.14971	3.88097	1.80863	1.80863	1.80863	3.35332	3.25091	-0.346234	2.94395	0.482748	3.89362	3.21471
SNCA	6.88229	7.89702	9.09906	4.83116	7.79677	8.22855	9.15951	0.382618	8.20569	7.77656	8.77844	8.0491
SEC16A	7.72103	6.68546	8.01049	4.16748	6.52653	6.36614	6.78256	5.29249	8.25007	6.79991	6.90887	4.44227
SHMT2	5.57328	7.00586	6.47801	5.9564	5.599	5.47553	5.84701	3.89987	5.40973	4.69828	6.75975	5.57414
SLC33A1	4.42223	5.02011	4.01816	4.01816	4.01816	3.81249	4.34222	3.72299	4.87951	4.49631	5.49753	3.9369
S100A4	7.39957	4.26283	3.71669	5.59809	4.64355	5.68824	4.09301	8.89717	4.07594	6.24631	6.91656	4.418
SERPINE1	8.54834	7.24895	8.43107	7.81582	7.97882	8.07537	5.21888	11.139	5.69466	7.34711	9.29038	6.24601
SLC25A4	3.60514	5.24485	3.36036	3.36036	3.36036	5.41037	4.02986	2.27441	5.27249	4.31508	4.79791	6.5838
SMNDC1	5.66915	5.81324	6.98381	5.21075	3.58924	6.19162	5.08594	7.55385	3.38915	5.38013	7.00141	6.5542
SCRN1	5.14232	6.25462	6.76129	3.13723	6.47589	5.57485	5.47638	7.38354	4.74865	4.08029	2.79088	4.75953
SHC1	8.23438	7.34101	8.26276	7.58749	8.29712	7.896	7.22928	7.08655	7.18883	7.73939	9.1919	7.51236
PRELID3B	7.68871	7.4563	8.43465	5.49442	8.0636	6.89287	8.84816	6.57111	7.10863	7.51924	8.0132	9.12285
SNRPE	1.93107	5.47604	2.26351	6.06995	2.26351	4.01806	-0.627853	4.47514	5.34395	-0.627853	4.99613	3.30242
SENP6	5.7072	6.91811	7.69159	7.50073	3.72147	5.19462	7.17986	6.47764	6.30368	4.5853	7.49335	6.5554
SMC4	3.5023	6.12593	3.3421	4.1973	7.25768	4.36288	3.55348	5.71954	3.72227	8.12603	7.05714	6.65527
SCO1	7.13714	6.09484	7.20585	3.85293	7.23535	7.54737	4.76232	5.80516	8.17927	5.51425	6.4968	5.91265
SNRPA	5.57675	7.13422	7.00657	3.68912	7.27496	6.891	4.32431	6.34755	7.45224	5.92225	6.99829	5.51161
SELENOK	2.30893	5.34399	3.03393	5.16087	2.46124	2.56317	5.40055	3.69127	4.54541	5.00298	1.54309	4.16974
SLC25A11	8.7256	9.12252	9.19099	8.95764	8.83767	9.18285	9.26736	7.84033	9.36914	9.00322	8.67457	9.12494
SMARCA4	7.86838	7.02965	8.15338	7.40608	7.78619	7.51891	6.23734	7.57411	7.62022	7.54839	7.93399	7.72882
SPG21	6.76263	7.51139	7.61396	7.3113	6.45118	6.81909	6.338	6.99694	6.9463	6.6946	7.22734	7.54169
SCCPDH	1.46787	2.09395	1.98233	1.98233	1.98233	3.5322	3.90569	2.85383	3.3757	4.16001	-0.35089	3.96016
SF3B1	0.0100265	0.0100265	3.37467	0.0100265	0.0100265	4.74767	6.83961	6.75225	6.12245	6.59789	7.06503	6.78378
SLCO2B1	6.61443	2.87512	3.34416	4.70508	4.52162	4.40609	4.39572	6.88825	3.15829	4.90285	5.2249	5.0698
SNHG6	1.72583	5.05721	2.62368	2.62368	2.62368	4.406	-0.503372	2.99811	4.46972	0.314007	5.65354	4.85236
TM9SF2	6.4788	6.99688	6.72044	7.28321	8.0391	7.91094	6.88472	7.34135	8.02216	5.95306	7.42852	8.3196
TNFRSF21	6.06428	3.51876	3.9577	3.42292	7.21148	6.18904	9.29106	5.38639	5.60801	6.44808	4.21931	4.99532
TES	5.15356	2.43455	3.14523	3.14523	4.29634	4.4701	5.48878	6.34715	4.3234	5.20945	2.89783	2.04407
TMEM30A	6.73981	7.66617	7.37742	4.93302	7.8011	7.644	6.99214	6.66508	6.00025	6.53735	7.67353	9.1091
SPTSSA	7.85532	7.46026	7.70106	9.48921	7.81431	8.22165	8.44719	7.79654	8.45071	7.96572	8.23262	8.73987
STAT3	5.31222	5.40321	4.77875	4.77875	4.77875	5.51656	5.73549	5.32227	3.61561	4.19459	5.42901	5.6293
THBS2	8.24885	3.81017	3.67938	7.62164	9.13896	6.54543	5.97087	7.65143	6.03909	4.95763	2.28845	5.74412
SSR3	0.0100265	0.0100265	6.83834	7.16065	0.0100265	3.80076	6.59764	0.0100265	4.3289	0.0100265	4.25458	4.00205
SULT1A4	5.34541	2.85908	2.31705	2.31705	5.92526	-0.748783	4.93501	3.42716	4.62696	3.62175	2.93154	3.21281
TCFL5	0.0100265	0.0100265	0.0100265	0.0100265	0.0100265	2.99437	0.0100265	4.12606	4.45577	4.68916	4.27157	4.55647
TMEM128	5.36323	2.31344	2.78761	4.52002	2.78761	5.1101	4.60844	5.06194	4.204	5.96506	5.23563	5.59731
TP53	6.23247	6.37512	6.53027	6.30293	6.88644	6.97351	6.59008	5.70087	6.25926	6.34184	6.64624	5.72667
TAF1D	4.59811	6.4091	7.8812	3.66652	4.3824	4.68754	5.35475	5.17368	6.64613	3.84018	8.99382	7.05036
SRSF5	8.87501	9.7773	9.50551	9.22015	8.5729	9.97655	9.08135	8.3653	9.10148	9.59073	9.56475	9.33638
STK25	6.36172	6.68083	4.93252	6.39908	6.23478	6.03295	5.37699	5.71393	6.93005	6.09445	6.09933	6.2708
TIPARP	4.68417	4.24362	2.57724	4.00865	2.57724	4.07212	1.32225	6.60964	2.84877	0.820549	5.7081	5.17684
STIMATE	7.33983	5.86996	3.81716	7.71031	7.48457	8.05646	6.30874	5.65761	4.87894	7.59914	6.48092	3.84117
TOPBP1	5.59601	2.57285	5.9607	2.86091	2.86091	1.68142	4.84038	4.36083	4.4905	6.40345	5.82702	3.28333
STAG2	1.80693	2.40026	2.35516	2.35516	2.35516	2.6756	4.80246	3.9754	1.56147	-0.374949	4.83701	3.97419
SYNE2	1.61531	4.89302	1.9391	3.32715	1.9391	1.66594	3.69399	3.41974	0.547894	4.33063	4.10244	4.41975
TFCP2	3.89144	7.12328	3.41823	7.57093	7.25041	5.72348	2.43079	4.26182	7.44499	5.96343	7.30169	7.15991
TMEM97	4.9285	5.32573	3.38077	4.55443	4.39621	6.17285	5.25072	5.57099	5.25274	5.37742	6.0184	5.94622
SRI	5.77716	6.26712	6.00486	6.50006	6.34624	6.21152	6.14403	6.82085	6.31572	6.06963	5.31047	6.16656
STC1	0.0100265	0.0100265	0.0100265	7.07249	1.42457	7.71558	4.67455	4.01963	5.38024	5.56324	5.04878	2.92151
TBPL1	0.0100265	0.0100265	0.0100265	8.31775	0.0100265	3.99324	0.657596	4.04698	3.26727	0.0100265	5.15327	3.42017
TM9SF4	4.77997	4.89129	2.91244	2.91244	6.774	5.91162	0.419859	5.89611	6.00316	3.37397	5.66404	6.41704
ST3GAL5	2.73554	2.03202	2.00199	6.0504	2.00199	-0.548578	-0.548578	5.48883	4.02658	4.73882	3.92405	1.94073
SUMO2	7.06506	6.30698	6.6978	6.5616	6.4681	6.71888	7.46567	6.93082	6.55413	2.62272	6.11793	5.61768
TMEM41B	0.0100265	0.0100265	0.0100265	1.64498	6.05365	0.420607	4.79802	3.60683	3.26727	0.0100265	3.99311	3.08999
SQSTM1	8.46331	7.45978	7.45864	7.46578	7.93971	7.83753	8.21984	7.32938	6.94957	6.44043	7.08564	7.28392
STAT5A	5.82768	7.30701	4.09174	4.8843	7.74605	7.64092	8.02093	4.37658	6.90941	6.26809	7.57874	4.47379
TATDN2	4.73095	5.11665	4.14713	4.14713	4.14713	4.63565	4.00742	4.31178	4.09431	5.69477	4.04977	3.6597
THOC1	6.47158	7.75244	7.71425	6.01132	3.96921	4.61605	7.0073	5.80953	5.61971	6.4688	6.87817	6.04369
TNFRSF1A	0.0100265	0.0100265	0.0100265	0.0100265	0.0100265	4.45237	3.49513	2.78776	5.6428	0.0100265	0.302156	3.85386
SSRP1	2.57474	5.50998	5.4463	5.94929	4.67846	5.31403	4.1748	4.40344	5.25865	0.306518	5.52855	4.88152
TDP2	6.85172	6.01316	6.85271	6.80663	4.23465	5.43262	6.92553	7.31374	6.37099	4.23002	5.49724	5.64758
TMEM14C	5.67086	5.45673	4.06776	3.56578	6.93774	7.67336	5.59249	5.7604	5.86404	3.77375	4.70282	7.17327
SPTLC2	0.0100265	0.0100265	0.0100265	0.0100265	6.37848	5.50558	5.35545	5.38116	5.98192	4.8631	5.28455	5.0407
STAT1	7.39689	4.43913	7.55054	5.02044	7.75393	6.14969	4.93217	8.28133	5.67056	5.10084	7.70686	5.04155
TAF7	6.17316	3.83902	5.94142	7.46748	6.30469	6.62434	5.32889	6.63658	5.95742	0.918408	6.21508	5.91489
TGFBR2	8.53384	4.51633	7.0292	7.37881	8.04913	5.9638	6.22054	10.263	5.96226	7.65855	6.86589	6.10206
SUCLA2	4.85128	5.17148	2.88592	3.82016	6.93538	5.10464	5.69459	5.72377	5.99906	-0.0871916	5.5801	6.8253
TJP1	6.46497	6.79129	6.68833	6.92942	6.28356	6.97374	5.53355	6.20052	6.96475	6.80903	6.80629	7.11227
TMEM123	2.63023	5.54768	7.2663	2.97611	2.97611	6.47074	3.5286	4.72891	6.91396	3.0427	6.43103	7.67225
TOR1A	0.0100265	0.0100265	7.04572	1.64498	7.13164	3.86781	0.0100265	4.95981	4.85928	6.69314	5.32578	5.54474
STAM	4.35459	6.82914	7.71438	7.82977	6.73975	7.06527	6.32749	6.5507	7.15243	4.45837	6.7583	5.86972
SYPL1	4.23532	4.35701	5.95156	2.70689	2.70689	4.75807	3.86235	5.78278	4.34417	4.19126	4.49264	5.91083
TFDP1	6.88081	6.64985	6.59594	7.318	6.78884	7.22039	5.20595	5.58225	7.68011	5.99957	6.81992	7.3666
TMEM9B	6.35349	5.55082	3.52899	7.24822	6.98975	6.76128	4.35818	7.13549	4.79405	4.52504	4.74567	7.43429
SRP54	6.3514	5.67569	3.91247	7.69756	3.91247	5.90301	6.98279	7.44985	4.03917	7.09573	5.79702	5.59971
TBX2	7.23674	6.24977	8.12416	3.97497	7.57369	7.42875	7.65445	6.63589	5.67023	7.80206	5.06365	4.38572
TINF2	4.05571	1.52498	2.23848	2.23848	2.23848	3.06699	3.24499	3.15025	3.74527	3.42416	3.23249	3.86533
TMED10	5.44738	6.11779	4.15988	5.13228	5.41771	5.31425	6.42705	5.91034	6.27243	4.67286	5.56353	6.14589
ST7	2.9226	3.67742	6.37845	2.93962	2.93962	3.75025	4.16273	5.02173	5.37838	2.50942	6.2104	5.88694
SUZ12	6.10785	7.15487	7.32207	4.74917	4.64182	6.232	6.81845	6.04554	6.20777	3.98922	7.89647	6.68522
TFAP2A	3.76496	4.31454	5.45931	6.22949	7.02994	7.90153	4.39217	5.3195	5.66514	7.63748	1.78482	8.32862
TMEM50A	5.06279	2.37102	2.64177	6.00196	2.64177	3.07431	7.11837	5.79584	2.78135	4.49357	3.7304	2.59001
SRFBP1	3.42337	7.72051	3.56678	7.67046	4.72263	3.58173	6.06135	6.7659	6.28732	7.25324	7.65629	6.66617
STAT5B	7.76262	8.13775	7.44099	8.21565	7.91067	8.5491	7.93236	7.1947	8.01769	8.19093	7.6877	7.32019
TBC1D9B	8.27005	9.69336	9.47358	9.17614	8.93952	10.1093	9.59851	8.1502	9.57555	9.27436	9.63552	10.4686
TTC19	5.91307	6.13584	7.53647	3.7152	4.42844	6.69959	3.8664	4.33361	6.74184	4.62353	7.78758	7.73637
UBE3C	2.55179	6.12312	7.06781	2.86264	2.86264	4.57722	3.00038	1.38018	4.44304	2.88505	6.64709	6.40113
USP22	5.41401	3.20842	7.49873	4.18443	3.33787	7.00272	4.65533	5.70996	6.96035	3.18519	5.0929	7.90478
TRAM2	0.0100265	0.0100265	0.0100265	5.91599	6.61904	5.73841	0.0100265	7.97999	6.23288	6.4283	6.49996	5.02692
TXNL4B	5.65642	6.67196	4.21686	4.51728	7.02078	6.41886	4.47619	6.41846	7.04507	3.86849	6.99077	6.31661
UNC50	6.27244	3.50887	5.71317	6.24001	6.64048	6.79066	6.44504	6.42892	6.80628	5.82019	5.78539	7.00307
VAMP7	6.90815	7.10384	7.23164	7.47077	7.27899	7.1452	6.73303	8.73777	6.66059	7.04778	6.95184	7.71547
UBE2Q2	0.0100265	0.0100265	0.0100265	0.0100265	0.0100265	4.43035	3.82048	5.8535	4.3289	0.0100265	5.49439	5.26853
USP14	6.16807	5.94637	3.55449	7.69831	6.7081	5.70202	4.89132	5.18509	6.09317	3.3906	7.61785	6.55381
TXLNA	6.37495	7.45106	7.59686	4.1559	7.73017	5.93516	6.19354	7.07729	7.84787	6.20973	8.3456	7.89099
UGDH	6.58078	3.39015	6.89771	3.9474	3.82458	3.5191	3.09875	8.0299	4.15137	6.36528	5.18586	6.92044
WDTC1	0.0100265	0.0100265	0.0100265	1.64498	8.26663	6.69734	7.68516	5.51451	6.41569	7.36304	6.17845	6.37449
TRIM2	2.26092	5.98079	6.07472	2.54158	2.54158	5.69518	5.69482	2.60761	3.32982	0.36722	2.88845	4.74828
UBE2G1	6.70077	8.27243	7.95806	5.02101	8.56657	5.83745	5.91557	6.70204	6.6362	8.70068	8.51363	6.50321
USO1	5.34039	4.69793	6.82674	6.68913	2.8058	1.7767	4.78503	3.32292	3.93119	5.52057	6.11653	6.16109
CAMSAP2	6.15382	3.59498	5.62281	6.42155	6.58145	4.20434	5.42179	5.69725	6.14138	6.38048	7.11579	5.39184
TUBA4A	0.0100265	0.0100265	0.0100265	0.0100265	0.0100265	2.65792	4.82731	2.33424	0.0100265	4.82154	5.51593	0.960114
UBR7	3.19173	5.92226	3.78659	7.35015	3.99303	5.78368	6.54034	5.31152	5.6733	2.72673	6.57486	4.60697
USP6NL	0.0100265	0.0100265	0.0100265	0.0100265	0.0100265	5.51607	4.46693	4.63876	4.55359	1.41125	4.94675	5.35928
TRIB1	7.00938	6.33493	8.19166	5.07917	4.26433	5.2853	6.15009	5.65261	7.89569	6.12354	8.47026	9.98088
UBA3	4.87736	2.55469	6.20588	2.82665	2.82665	5.40802	4.98144	3.60873	5.13895	7.44436	4.3687	3.93007
UQCRC2	8.08983	4.73683	7.14938	8.10393	7.91845	8.84146	7.55878	6.12806	9.128	7.58615	8.37022	9.49207
SELENOS	0.0100265	0.0100265	0.0100265	0.0100265	0.0100265	5.70212	5.39511	5.62754	5.90987	5.56324	4.36946	5.33712
ACTB	8.90989	8.26804	8.19633	8.36065	8.62023	8.10235	8.39936	9.2522	8.06747	8.01071	7.34801	7.63351
TTC3	7.89161	7.35708	7.65838	7.41419	8.03313	6.98215	7.22564	6.38659	7.19205	7.08229	8.07837	7.72459
UBE4A	0.0100265	0.0100265	0.0100265	0.0100265	0.0100265	5.7738	0.0100265	0.0100265	4.82834	1.41125	5.22477	4.59433
USP38	0.0100265	0.0100265	0.0100265	0.0100265	0.0100265	2.49779	3.63419	2.50176	4.18978	3.83073	4.50488	3.03599
WDR43	3.53934	6.18623	3.5515	3.5515	7.44919	6.39899	6.06031	5.17851	6.15411	2.01162	6.62544	8.21256
RPL27	7.81582	8.70606	8.67024	8.51422	6.47546	8.61059	8.60702	7.45943	8.1074	7.40222	8.45196	6.42812
TRAPPC11	4.02998	4.43203	6.61347	4.20276	7.29618	6.45599	7.15179	5.2234	4.21533	5.55184	6.53938	6.40976
TXNRD1	7.24416	3.2566	3.48188	8.21553	4.2465	6.07105	1.37028	4.18824	5.64958	7.74564	7.61538	6.41937
UPF2	6.05361	4.79373	3.42306	3.42306	6.75413	5.34747	5.27408	6.82636	4.81474	6.27255	5.48836	4.89075
VAT1	7.01708	3.23611	3.38323	7.93919	4.52778	5.44692	7.52926	6.80772	6.07337	7.55139	2.64202	3.36727
ZUP1	4.35978	5.52354	6.19359	2.53114	2.53114	3.67292	-0.130682	4.60684	4.65484	-0.130682	5.0017	4.58663
UBE2V2	0.0100265	0.0100265	5.48259	0.0100265	0.0100265	1.4139	0.0100265	3.45174	3.44093	3.65259	3.36085	4.21144
GLB1	4.51708	1.36942	2.11164	2.11164	2.11164	4.07963	-0.441934	3.81133	2.198	-0.441934	3.6023	2.80584
TXNDC9	4.70763	5.10495	3.33166	7.7134	3.95384	5.69705	4.95062	5.96437	5.42489	-0.0765595	6.60107	5.2228
VAMP2	6.01474	6.76943	7.61308	7.92769	4.47946	7.79884	7.51731	4.98258	7.19644	7.65003	5.45621	6.86428
GET1	3.47487	4.74851	2.75691	3.96512	2.75691	5.48181	-0.0960688	4.33227	4.80646	4.94193	4.64405	4.25617
UBE2H	7.23693	6.87573	6.93372	8.41881	8.3774	6.49457	6.30124	9.23933	6.99058	7.54424	6.71848	6.51939
VPS72	5.22596	6.80278	6.91796	7.16242	3.62084	6.75571	1.55409	5.25314	6.9906	5.43708	5.78543	6.54148
CCNL1	6.36672	7.27179	6.59151	7.06305	6.86831	5.72984	5.9027	6.38212	5.41956	6.9318	7.45673	5.73632
UFM1	3.30738	7.08257	7.18118	3.16402	7.69309	6.07847	3.36606	5.03832	6.5697	3.77572	8.12104	6.2968
USP7	7.06997	8.26581	6.85821	4.98105	8.3786	7.99952	7.49698	6.29306	6.80167	7.41808	7.51774	8.23213
UBAP2L	7.18483	6.25693	8.05092	5.26308	4.10571	6.91491	5.04152	4.48999	7.70376	5.725	7.06395	8.04313
UQCRQ	8.30397	8.13815	7.97283	8.39298	7.31185	8.67437	8.54007	8.21672	8.65135	8.01072	7.79222	7.84307
VMP1	7.58513	3.87271	6.24265	7.2685	6.38422	4.6939	6.30228	8.02238	4.28484	5.20209	7.46869	4.59249
ATP5PO	7.93927	8.12667	7.80509	7.56244	8.16223	8.35268	8.22981	7.34565	9.29123	8.12042	7.88187	8.57764
TTK	0.0100265	0.0100265	0.0100265	0.0100265	1.42457	2.99437	4.93884	3.231	2.32472	0.0100265	2.8297	2.25124
UBQLN2	6.15414	3.20807	3.06361	6.73692	6.82143	7.07895	2.31976	5.41386	4.26468	7.82434	5.1597	4.99815
USP5	3.55101	7.11771	3.76064	4.62221	8.21231	4.56237	5.76758	7.52886	8.05792	4.81396	6.88707	7.53176
WDR48	0.0100265	0.0100265	0.0100265	0.0100265	0.0100265	0.0100265	5.47129	4.22518	4.43539	6.06857	3.26234	5.69169
TMEM251	5.04928	2.19219	3.08011	3.08011	3.08011	2.27843	3.18094	4.18354	5.43066	4.80459	4.5918	2.69086
TRAPPC6B	5.03285	2.47477	3.02445	4.10384	3.02445	4.82277	2.27043	4.31763	3.78828	4.5018	5.78885	4.28156
UAP1	8.12414	7.45072	8.5638	9.81001	6.22553	7.24541	6.73145	10.7103	7.79679	7.54334	8.24667	7.1721
UQCR11	0.0100265	0.0100265	0.0100265	0.0100265	0.0100265	2.86904	0.0100265	3.41021	2.32472	4.13209	3.5114	2.86068
VBP1	0.0100265	0.0100265	0.0100265	7.24374	0.0100265	4.74767	0.0100265	5.88415	4.6452	0.0100265	3.36085	3.24083
FARSB	6.32542	4.8865	7.39111	7.2923	3.65574	7.17772	6.9953	6.02149	7.37829	5.70145	7.7443	6.90336
ZNF383	3.26802	5.89563	7.30962	3.10952	6.7462	3.96697	4.62187	6.89413	5.25816	5.9899	4.07823	4.39337
SLC2A9	4.24368	1.33468	2.08014	2.08014	2.08014	-0.395926	4.21654	2.75777	2.35638	4.91349	3.41457	2.67919
MYOF	6.37619	2.59436	2.83167	4.76146	3.97781	5.28209	2.90592	7.9353	2.73825	3.64758	3.47493	5.08065
MYDGF	6.69798	3.28984	3.63404	5.1681	4.99623	6.08547	5.78721	5.97365	6.97041	5.42655	4.18118	6.43635
PLXND1	7.44751	7.79402	7.83378	7.53792	7.34946	7.26973	6.91552	8.22468	8.36276	7.85383	8.05539	7.7911
MRFAP1L1	7.92804	7.06651	5.33727	9.07492	8.05068	9.2872	8.16146	8.07238	7.94683	6.64853	5.80757	8.00702
PKN2	4.94024	4.90498	6.72878	2.97345	3.74139	5.67151	4.68535	4.85015	5.11219	6.05029	5.50381	5.58985
POLR1B	4.29776	5.57227	3.75895	3.75895	3.75895	5.69257	6.06312	4.6819	6.07812	3.93939	5.67668	5.586
BRD3	8.1073	7.34328	8.72189	7.93481	5.63967	7.09589	6.2796	6.82503	9.20689	6.87246	8.65687	8.88835
NDUFAB1	0.0100265	0.0100265	6.74345	0.0100265	0.0100265	6.0869	4.03649	4.44674	5.19863	0.0100265	4.58857	5.35928
ZBTB1	6.6949	6.01382	3.88537	8.3529	7.52756	4.27458	4.27203	6.97021	6.79155	8.15453	7.07796	6.17376
ECHDC1	5.88133	6.44338	7.26517	6.96056	3.70189	6.4468	5.59475	7.12705	4.77671	3.76237	6.5084	7.29164
ZSCAN26	2.63384	5.93794	3.27575	4.48801	3.27575	5.19994	5.72632	5.29028	3.78416	4.26368	3.48552	3.00885
EOGT	0.0100265	0.0100265	0.0100265	1.64498	0.0100265	5.88319	6.1417	3.41021	3.92319	0.0100265	3.15662	5.10768
BICRAL	6.93613	7.67773	8.16411	4.9833	8.59768	7.29071	8.50234	5.21893	7.37219	5.76715	7.09738	7.03191
SAMD8	5.76728	6.51156	8.27919	3.94134	3.94134	6.7057	5.80746	7.28007	2.08705	7.31024	5.9075	5.19997
RBP7	4.06475	1.73908	2.58372	2.58372	2.58372	4.00853	4.17383	5.56256	3.4677	-0.409749	2.27678	3.90753
TMEM259	7.54824	8.08761	7.87377	7.51944	6.47265	7.00021	8.05189	7.82587	8.54983	7.89088	7.9388	6.50698
VPS4A	7.09273	6.29751	5.04357	5.40758	7.87347	6.60512	5.96557	6.93941	7.45583	5.84883	6.42903	8.14829
KBTBD3	3.97844	1.32617	2.08929	2.08929	2.08929	4.30429	4.36348	-0.368473	3.94402	3.68302	1.29475	3.07316
AK2	5.37243	2.73106	6.25205	2.87357	3.61978	4.87295	3.60023	4.66993	3.25541	5.81761	5.30428	7.26101
PTBP3	6.33311	7.40859	7.19506	4.42591	7.68501	6.28011	3.36644	7.00652	5.88422	5.9257	7.3817	6.11313
ZNF514	7.53809	8.70858	8.55615	7.74704	8.118	6.6785	8.58965	7.97119	8.17792	8.38638	8.44699	7.30932
RETREG2	0.0100265	0.0100265	5.81143	0.0100265	0.0100265	5.12191	3.82048	4.69172	4.73134	0.0100265	4.01344	5.02692
SYNJ1	6.24435	4.92483	6.99499	3.23408	3.23408	6.60074	6.68343	4.36302	5.12637	5.58399	6.20042	4.88453
GPR137B	6.2783	2.46182	2.36456	5.92527	5.78174	4.22884	4.51918	3.38693	4.69491	-0.784595	4.93655	3.96256
FBXO5	2.77551	5.41309	6.21333	2.52229	2.52229	4.18978	-0.819466	3.96943	5.29771	4.37145	4.13473	3.72568
RBM28	0.0100265	0.0100265	0.0100265	0.0100265	6.98653	4.21547	6.8751	6.3527	2.1355	6.88691	5.50878	5.37023
SNAP23	4.37065	4.46852	4.40077	3.73913	3.73913	3.76578	4.19855	4.33731	4.39984	3.89036	3.52028	4.80071
AC027097.1	0.0100265	0.0100265	5.22604	0.0100265	0.0100265	4.13609	0.0100265	3.99175	4.0358	5.19141	3.39224	3.46173
JARID2	5.9247	5.4383	3.93063	7.37359	3.37661	5.89825	-0.37819	6.91252	5.76116	5.8112	6.11992	4.92759
CNKSR3	3.83179	3.66527	2.73698	2.73698	2.73698	5.67798	-0.0351216	3.2013	4.10574	4.46447	2.71494	5.29857
DDX5	9.30542	10.0924	10.3587	9.474	10.2157	10.0401	9.71128	9.09321	9.12071	10.2693	10.182	9.14011
AAK1	4.95212	2.17347	3.0314	3.0314	3.0314	2.43786	4.91532	4.50888	2.874	3.87749	4.99635	2.74261
ICA1	0.0100265	0.0100265	0.0100265	0.0100265	0.0100265	2.58008	5.4337	2.24258	3.80104	4.32287	3.88691	4.64932
AVEN	0.0100265	0.0100265	0.0100265	0.0100265	0.0100265	2.11175	3.16891	2.03967	3.01591	0.0100265	1.98007	1.93449
PDCD4	3.35858	6.58314	6.92488	6.47821	3.23499	6.47154	4.86349	5.87994	3.53437	4.77528	8.13898	8.06757
MGST3	5.94455	3.01358	3.34038	3.34038	6.64201	6.96557	5.58805	7.05918	6.6936	3.89741	3.44508	6.3365
TCAIM	5.58386	5.95008	5.34533	5.77081	4.6324	5.67185	6.16724	4.30606	5.51671	4.55936	6.23759	5.61473
ZNF155	3.36396	3.10546	2.02527	2.02527	2.02527	2.99167	0.70637	0.139232	2.00071	4.15354	3.20572	3.75312
STT3A	5.49936	2.2262	2.84472	2.84472	4.2078	5.4532	5.48209	4.23913	4.60341	3.72833	5.68457	5.29981
NEK7	2.60241	6.01433	2.97554	2.97554	6.97446	6.30296	5.12187	2.8839	3.71789	5.61872	7.14491	8.13561
COMMD1	0.0100265	0.0100265	0.0100265	0.0100265	0.0100265	3.36309	6.08221	5.86891	1.79501	0.0100265	3.8647	3.97361
FAM172A	3.18646	5.82766	4.31399	4.329	2.98265	5.40686	5.35894	4.87495	5.20931	6.23502	5.54184	6.00031
OGFOD1	4.90682	2.26431	3.1772	3.1772	3.1772	2.2728	5.25184	2.99899	4.70536	3.18467	5.04559	4.79799
MEIS1	2.17359	5.76132	5.78016	2.11314	6.70678	3.61528	5.60711	-0.328572	2.03777	5.62934	3.88308	6.01333
ZNF585A	0.0100265	0.0100265	0.0100265	5.12657	0.0100265	4.65579	4.85601	7.1238	4.90447	3.83073	5.00883	5.09453
THOC7	0.0100265	0.0100265	0.0100265	0.0100265	8.7212	4.02297	0.0100265	5.86891	5.97488	0.0100265	4.93614	4.53717
VARS	6.31106	6.60849	7.66775	3.97993	3.97993	3.07352	5.00259	7.62412	7.02903	7.21553	6.777	6.12956
FBXL5	3.73384	6.41326	6.89635	3.89687	7.64929	5.20645	6.53174	6.98718	4.64809	6.57077	6.23477	5.62234
SIAE	0.0100265	0.0100265	0.0100265	1.64498	0.0100265	3.45318	0.0100265	5.6809	5.41189	0.0100265	3.79593	5.33712
RAI2	5.46453	6.64018	6.2848	7.04197	7.32807	5.31851	5.71973	5.63786	6.2159	7.30511	3.90017	1.43559
CTAGE8	4.03504	1.95794	3.66955	3.7516	4.62944	2.90322	4.69222	3.18041	2.25212	3.95393	0.455588	1.06771
CFAP44	1.70296	4.86476	4.26718	1.82091	2.71938	3.08655	-0.369947	2.78579	3.77206	5.76067	4.30219	4.15765
CC2D2A	5.5204	2.62266	2.50645	6.57209	6.46608	5.22668	3.76076	4.40546	3.34565	5.85372	0.523709	4.97055
FCHSD2	3.94421	1.22158	2.05164	2.05164	2.05164	-0.347935	5.24158	3.65848	1.18747	-0.347935	1.93667	2.18236
MMGT1	0.0100265	0.0100265	6.82516	2.39174	0.0100265	5.189	5.92854	4.8241	4.85928	4.8631	5.80549	5.0407
DHRS4L2	6.01777	3.08807	3.83988	4.93022	4.71595	6.25005	5.02862	5.63684	4.62478	6.76795	3.34181	4.8925
SCARA3	6.85486	6.37847	7.66409	9.23654	4.44015	8.22925	7.49513	8.54393	6.45685	7.95131	0.0883995	5.59124
DUSP28	0.0100265	0.0100265	0.0100265	0.0100265	0.0100265	3.53798	0.0100265	2.91198	2.41077	4.90349	3.64772	3.24083
ZNHIT1	0.0100265	0.0100265	0.0100265	0.0100265	0.0100265	4.05209	5.83071	4.75943	4.30663	0.0100265	1.49317	2.97988
DNER	0.0100265	0.0100265	0.0100265	1.64498	0.0100265	3.76602	4.08579	0.0100265	3.44093	0.0100265	6.43738	5.78467
SARAF	4.62632	5.9863	6.08912	6.05935	2.80192	4.85838	5.8751	5.34101	5.50182	-0.196794	6.04495	5.58439
OGFRL1	4.47091	1.50219	1.94279	1.94279	3.36056	4.15167	-0.37699	5.18764	1.40768	-0.37699	3.07404	3.7642
LMAN1	6.38371	7.25965	7.76623	5.36492	7.69015	7.69816	7.93956	6.8321	7.90978	5.91793	8.18616	7.69303
DTWD2	2.97219	5.9843	7.16123	2.94387	2.94387	5.52078	3.25058	1.62954	3.56849	5.49411	4.16045	5.30483
CCDC141	0.0100265	0.0100265	0.0100265	0.0100265	0.0100265	3.267	0.657596	6.10845	0.698465	4.26204	3.53972	3.42017
WDSUB1	2.12818	4.47459	6.48085	5.87555	2.04551	0.0303046	4.79783	3.39099	3.51735	-0.393224	4.95874	4.7961
SLC35E4	0.0100265	0.0100265	0.0100265	1.64498	0.0100265	0.0100265	0.0100265	2.65184	3.86341	0.0100265	2.57996	1.81131
EFCAB11	0.0100265	0.0100265	0.0100265	0.0100265	7.26349	0.0100265	4.13347	0.0100265	3.9806	0.0100265	3.56749	4.45724
SLC25A1	4.73958	5.38175	5.67897	3.35325	3.35325	4.29936	5.04246	5.16859	5.84037	5.60689	6.06383	5.95791
SETD2	5.7023	2.69644	7.03878	3.73518	2.84954	1.63059	5.91134	3.60667	4.00757	5.10229	4.45867	7.79164
IGSF6	7.38542	3.06752	3.89007	6.973	4.18109	4.86916	3.84491	6.95034	2.11813	7.24024	4.80028	3.75088
ZNF335	6.67544	6.49806	7.71632	3.93568	7.85139	5.63048	5.48802	5.69102	7.05748	5.6912	7.64561	5.29223
HELZ2	6.22703	2.35503	3.45767	3.45767	3.45767	5.38082	4.7534	6.44874	1.36093	6.14746	3.70161	3.18172
PSAT1	1.43215	4.51301	1.83605	1.83605	3.22599	1.62932	4.01054	2.21074	5.34681	-0.37506	4.29209	3.63177
ZNF277	2.11747	5.51797	3.1515	3.1515	3.1515	2.88512	6.3308	5.75833	4.10306	-0.595846	5.33062	4.19801
PABPC1	5.32608	7.81997	7.88005	5.30688	7.96831	6.1484	6.07856	6.42612	7.59051	6.73195	9.26964	9.3946
SOS1	5.11693	2.544	3.33663	3.33663	3.33663	5.1973	4.01416	4.77329	4.56206	0.319203	4.80203	4.09423
BBX	4.30821	4.35026	3.40441	3.40441	3.40441	5.69844	4.60994	3.88063	4.38902	0.0147255	5.80151	4.78917
ZDHHC3	2.88956	5.68181	6.41982	3.73014	3.60925	6.02983	2.91192	7.3347	4.48476	3.71848	4.36969	5.39158
EDEM3	6.92351	6.78687	6.23822	7.08466	6.78172	6.49105	5.16374	6.67105	6.03486	5.90179	7.61412	6.28483
TBC1D2B	7.90784	6.58129	4.67173	8.10615	8.47022	7.01254	6.22813	9.55938	4.81823	7.5259	7.24513	6.44428
RANBP2	1.51146	4.71145	6.02376	5.91917	1.49816	0.064702	5.40018	3.9169	0.064702	0.064702	2.27688	1.27683
CEBPB	7.04372	6.85066	4.21175	7.73936	5.21685	5.99993	8.65364	7.19033	5.3291	5.86271	4.65692	6.98478
SDHAF2	4.71186	1.72601	2.21059	2.21059	3.64477	4.86321	-0.4245	4.10507	3.91396	-0.4245	4.45178	4.69892
EEF1AKMT2	3.69516	6.04615	4.84737	4.19723	5.09542	5.4223	6.14167	4.41727	4.6449	5.561	6.33654	7.04048
TIMMDC1	7.55313	7.17898	7.60538	7.80256	7.10408	6.43329	6.07696	7.50254	7.8738	7.0478	7.0076	7.53614
DENND2C	5.70876	2.4373	7.29473	2.64432	3.4316	5.67642	5.94937	3.97412	5.72321	3.5723	4.02069	5.0754
SYF2	3.57738	6.07238	6.59728	4.26258	7.09425	5.70282	6.04699	5.1587	5.99485	0.99086	5.95461	7.53097
STAG1	4.02196	6.84209	7.29628	3.83533	5.15289	6.04026	6.73468	7.90237	5.89231	5.70726	6.98993	5.17561
SSX4B	1.20883	3.93731	1.48711	1.48711	3.4033	3.94778	-0.275009	2.48352	-0.275009	5.05087	-0.275009	1.55435
SPRY2	4.72497	2.13199	2.70225	2.70225	3.79175	3.24057	3.4142	6.52445	2.62528	3.54167	4.41332	3.21503
RNF126	0.0100265	0.0100265	0.0100265	6.31223	6.56894	5.5674	0.0100265	5.3264	4.88956	5.56324	5.70281	5.32592
PABPC3	1.76556	2.75045	2.0373	3.60637	2.0373	-0.0635854	4.79006	4.72369	3.94537	-0.419474	5.35586	6.13304
PHACTR2	4.96939	2.19907	3.22831	3.22831	3.22831	4.8324	5.31273	5.42451	2.80897	5.4204	4.00268	1.56477
ZNF490	4.38232	1.76021	4.83545	5.17825	1.70383	4.1923	-0.261403	-0.261403	2.94055	2.69494	3.61927	3.01034
ZNF17	5.63161	2.33481	7.10484	2.68243	2.68243	5.36396	-1.10594	2.37458	5.32573	5.52128	4.53671	5.22943
VTI1A	3.69301	6.78393	3.729	3.729	8.07765	5.3296	5.65477	5.39917	4.0545	5.13172	7.71153	4.66086
KIFC2	1.43333	5.27932	1.70475	4.29964	1.70475	3.72318	4.88904	-0.355832	3.29944	-0.355832	5.14917	1.46192
STIM1	2.92199	6.08946	7.19326	3.10451	3.86847	7.14479	3.25632	8.05318	6.48002	4.30221	3.17917	5.26754
OSGEPL1	0.0100265	0.0100265	0.0100265	0.0100265	0.0100265	2.58008	0.0100265	2.33424	3.86341	4.06244	4.44626	4.70229
SERPINB9	3.17864	1.93698	2.78658	2.78658	2.78658	2.7676	4.61471	2.83347	4.20822	-0.420751	7.01209	3.14569
ACSF3	3.39244	2.38007	2.50452	2.50452	6.34633	4.47971	2.16583	6.17095	4.80588	4.36896	3.97717	2.2079
MARK3	6.68798	6.93232	7.12307	6.74238	6.96966	6.4559	6.57933	7.15961	6.44375	6.93619	6.8289	5.97947
LY6H	0.0100265	0.0100265	0.0100265	1.64498	2.59433	0.0100265	0.0100265	0.397723	0.0100265	0.874465	2.20888	2.04798
PYGO1	2.53897	3.0598	2.47706	2.47706	5.90479	4.97078	3.72998	3.04249	5.48544	4.69607	3.60216	2.33262
CRIM1	4.64809	7.58489	3.97518	8.02924	8.03125	7.74933	8.79039	7.79178	7.78734	8.15539	2.55896	7.17006
UBE2W	6.4569	6.19103	4.14316	5.56254	7.83692	6.6023	6.39448	6.76723	6.39811	6.76476	7.99784	7.70009
MMADHC	4.18841	1.54703	2.3389	2.3389	2.3389	4.2109	4.05674	0.981613	3.80951	3.49419	3.39425	4.12053
RNF157	4.06101	1.33206	2.0187	2.0187	2.0187	2.20819	3.13812	-0.408624	3.32522	4.25733	2.65137	4.21475
MTUS2	0.0100265	0.0100265	0.0100265	0.0100265	1.42457	4.71162	6.15331	0.0100265	5.41189	0.0100265	5.95489	3.33329
GLRX3	0.0100265	0.0100265	0.0100265	0.0100265	1.42457	0.739854	6.02016	3.77984	5.33694	5.83792	6.24874	7.07238
NUP205	0.0100265	0.0100265	0.0100265	0.0100265	0.0100265	3.10967	5.87345	3.45174	2.03069	5.66073	2.20888	3.94459
ICE2	0.0100265	0.0100265	0.0100265	5.36792	0.0100265	5.35011	0.0100265	5.097	4.60925	4.38125	5.65184	4.43654
CRLF3	5.51819	5.80384	3.67254	7.41102	4.36931	3.72447	4.36467	4.47816	6.65324	6.41729	7.64597	6.43928
CTBS	0.0100265	0.0100265	0.0100265	0.0100265	0.0100265	5.50558	0.0100265	0.0100265	3.66758	5.9769	3.95156	5.55437
TPH1	0.0100265	0.0100265	0.0100265	0.0100265	0.0100265	0.0100265	4.26771	2.78776	2.23321	1.80159	1.37242	2.58791
SGTB	1.98423	5.09565	5.97418	2.27336	2.27336	3.42757	4.04437	5.15196	4.46731	3.07366	3.57485	4.86242
RIDA	2.51686	5.97692	6.34618	2.4115	6.32368	5.32796	4.57473	5.02447	4.881	-0.889632	3.40749	5.01114
IFNAR2	5.19589	2.23786	6.29782	2.56493	2.56493	4.16875	-0.726808	5.71488	1.99584	5.44953	5.64518	3.48304
NIFK	2.52348	6.19745	4.02457	2.95352	4.43323	5.74843	5.20156	5.08444	5.47995	5.5789	6.11919	5.47229
MFSD14B	4.93458	1.58227	5.20718	1.53638	5.81507	3.41132	-0.0782087	4.53859	1.33465	-0.0782087	3.31855	3.22786
SMCR8	6.62394	6.7612	4.1118	7.61536	7.50317	5.00317	8.21128	7.50639	7.29379	7.94421	5.70968	6.23047
RBMS2	3.15146	6.54471	6.87618	6.75942	3.01613	4.73146	4.88158	5.59864	3.28857	9.12614	3.91458	4.27428
ESCO1	4.57167	1.64454	1.94425	1.94425	5.76954	-0.2612	3.7095	4.01856	3.45095	4.14969	3.96764	3.43887
SCN4B	0.0100265	0.0100265	0.0100265	0.0100265	0.0100265	0.0100265	6.09431	3.08029	4.79672	4.6422	1.60458	0.960114
EGR2	5.64158	4.60007	4.6153	6.59149	6.07171	3.22799	0.732993	3.7365	3.35616	4.96816	7.59632	6.06441
ZNF516	3.76174	1.06353	1.76562	1.76562	1.76562	1.46528	-0.317687	2.06898	3.79774	-0.317687	3.64606	0.592338
ZMYM5	5.96145	7.69628	3.89868	7.60566	6.4648	6.21067	5.19861	6.30681	6.41894	8.69855	7.15273	5.40152
ANO8	5.01712	5.26375	6.86469	3.98447	3.09301	5.46742	-0.334974	6.51382	5.98077	5.40136	5.589	5.08406
MALL	0.0100265	0.0100265	0.0100265	6.2331	6.56894	2.73178	4.17961	0.702995	2.90167	3.98926	1.80451	2.97988
ITPRIP	8.95284	4.74392	8.21234	9.77018	5.43138	8.83203	8.95454	6.54128	4.53033	8.28452	9.23958	5.78652
SCNN1D	2.22951	5.61711	3.28341	3.28341	3.28341	5.50833	5.57902	4.28855	3.98783	5.23729	5.44738	4.98329
DNAJC10	5.76972	7.38706	7.57616	3.65169	7.32044	5.66155	5.79198	5.59129	6.66158	6.2797	8.25418	6.38706
NOMO1	8.18115	6.98476	4.61964	8.02487	8.88639	8.20871	6.05928	7.84078	9.27831	8.17769	7.09814	8.58424
MTRF1	2.83426	5.71769	2.88369	2.88369	4.16341	4.58709	5.81195	4.09251	5.34001	-0.43339	4.42938	4.14512
DHRS1	6.63725	7.51969	7.51676	4.96205	8.03496	7.3631	6.41303	6.65258	6.20983	8.06565	5.87663	5.05673
CMTM6	3.14719	3.68976	3.5233	4.18884	3.02145	4.17259	4.18041	5.52807	3.75212	3.44498	5.30507	4.06398
DHX32	4.92345	1.94507	5.82894	2.22832	2.22832	3.75382	4.04999	3.9858	2.60312	4.99964	3.89867	4.88572
ZNF780B	5.06716	7.00571	7.11021	6.07265	3.44191	4.45427	6.56094	5.62692	4.84341	7.16776	5.28884	5.26219
RPRD1B	3.58526	6.49366	6.51763	4.43849	3.91414	5.03794	5.56677	2.97514	4.96846	6.76153	6.23023	6.9328
PLD1	0.0100265	0.0100265	1.03391	7.67646	1.42457	3.16404	0.0100265	6.76878	2.7776	6.2041	4.16654	4.43654
MCUB	0.0100265	0.0100265	0.0100265	1.64498	0.0100265	4.49541	0.0100265	5.28104	3.22038	4.94278	2.96113	3.75704
STK38	0.0100265	0.0100265	0.0100265	0.0100265	0.0100265	4.97758	0.0100265	3.08029	3.89361	5.05462	2.13657	4.00205
F2R	1.6566	1.01505	1.53719	1.53719	1.53719	2.8678	-0.322742	4.00098	2.01678	-0.322742	0.477783	0.848512
UBLCP1	4.78632	4.43664	2.98019	6.04173	2.98019	3.92019	5.35951	6.31024	3.60246	4.51588	2.65046	5.24312
MYEF2	1.86602	5.7253	2.84434	2.84434	2.84434	5.64605	0.05213	3.77168	5.11816	5.4035	5.31161	2.88299
WDR3	3.215	5.90581	6.67147	3.08017	6.19394	5.13621	5.85824	4.56418	7.69775	4.22402	5.58844	6.97632
RNF6	4.85832	4.75968	3.3691	3.3691	4.85227	6.38066	5.029	5.70077	5.36366	4.09764	6.02797	5.86125
SEMA6A	1.55039	4.36366	2.36067	2.36067	2.36067	3.3986	-0.432774	3.63559	4.46202	0.375301	2.99184	4.74106
PSMA4	3.18331	5.80344	3.01228	4.40468	4.21697	5.33131	4.24666	6.20991	5.57314	5.34414	6.18443	5.80451
GPALPP1	0.0100265	0.0100265	0.0100265	0.0100265	1.42457	4.51646	0.0100265	5.88415	5.0185	0.0100265	4.14827	5.38111
TMEM159	4.94996	1.64561	5.97098	2.79512	1.83572	3.49561	-0.339093	5.17883	4.17856	5.0881	-0.339093	3.41723
RAP1GDS1	2.24309	4.24219	3.12192	3.12192	3.12192	2.97796	3.82607	3.45091	4.44107	2.97284	3.80912	3.93484
NARS2	2.638	5.78942	6.22445	2.93548	2.93548	5.61293	2.8005	2.65435	6.50498	3.30199	4.81856	5.26859
TOR1AIP1	7.77127	7.11991	7.68222	7.69542	8.32176	8.21615	7.37856	7.32299	8.02189	6.05715	7.3753	8.04877
XRCC4	2.83922	5.67909	3.54362	3.54362	4.5115	4.19892	4.35405	5.16473	4.54146	3.21785	5.29119	5.99067
DDHD1	4.38841	1.67109	2.53633	2.53633	2.53633	3.08789	-0.443693	5.33482	1.42213	3.7887	4.11475	3.45809
CRABP2	4.37119	3.43834	7.10017	4.06605	7.8992	6.11839	-0.15537	6.80603	3.34028	5.57467	4.46493	4.31677
CCAR2	1.54011	4.28185	2.34216	2.34216	2.34216	2.792	1.38347	5.22784	2.3827	-0.430834	4.5599	3.1375
GSTCD	4.37235	1.60993	2.42321	2.42321	2.42321	3.70856	5.05847	2.38225	3.0525	4.62778	2.23915	3.94897
KATNBL1	4.24112	1.39333	2.17212	2.17212	2.17212	-0.395734	3.70658	3.03983	-0.395734	3.98627	2.65006	2.79786
NXPH3	0.0100265	0.0100265	0.0100265	0.0100265	1.42457	6.07984	5.35545	3.56959	0.0100265	5.22368	2.20888	4.11054
FKBP11	7.88699	8.62246	7.47402	7.79193	8.38898	8.89652	7.43666	6.88634	9.19781	7.79179	9.06671	8.72089
HMGCL	0.0100265	0.0100265	6.88989	0.0100265	0.0100265	6.39605	6.59764	3.56959	5.98893	5.05462	4.81395	5.43426
DNAJC16	5.10899	4.24373	5.5742	2.75886	2.75886	3.71972	2.48582	5.59534	4.34348	2.73089	3.55106	4.95637
SCRN3	4.92418	1.95631	5.98185	3.45083	2.05652	4.1789	4.72501	5.07396	4.3305	-0.449984	3.66866	4.98021
XRCC3	2.1596	2.6722	2.39448	2.39448	3.44372	3.37537	4.67461	3.88421	4.69957	3.87177	4.77627	3.80802
GDF1	3.49448	3.76077	2.13121	6.01588	2.13121	-0.040018	5.76537	-0.040018	4.80482	0.776874	5.52727	4.76482
SERGEF	4.17606	1.90195	2.39727	2.39727	2.39727	3.83692	-0.316434	3.48341	3.69128	-0.316434	4.58109	4.18095
SOAT1	4.94197	6.09488	3.30463	6.9484	4.01327	4.42793	3.81953	7.60236	5.36937	4.3673	5.15301	3.69342
MID2	7.48161	6.68667	7.76671	4.14397	8.04705	7.23983	7.49613	4.64896	6.12583	8.91479	7.17911	5.10595
SOCS7	6.6297	5.45504	7.16439	4.50245	4.388	7.43126	6.80311	2.53771	6.60902	7.19162	6.64154	7.05749
GBGT1	7.10161	6.10677	7.25047	4.41305	6.84248	6.24383	6.48627	4.56094	6.8461	7.78211	6.6951	7.07636
ITGAM	6.43474	2.27558	4.15671	3.00634	3.00634	4.88923	4.916	6.23375	-0.845861	5.77559	3.92571	4.28033
TSHZ1	2.40487	6.20528	3.82359	4.46093	2.75568	6.01578	3.86691	3.4519	4.90717	5.35919	5.58154	7.26733
ZNF331	6.55238	5.66153	3.74259	7.75771	3.74259	5.12264	6.25132	8.12894	4.946	3.04161	6.31296	4.01886
ANKRD18A	1.49279	3.92841	4.52975	2.13674	5.15818	3.67174	6.46295	0.139035	4.10067	0.139035	0.139035	1.69219
SENP5	0.0100265	0.0100265	0.0100265	1.64498	0.0100265	3.90021	5.25127	3.4921	4.78065	5.43132	4.53332	3.61693
ALS2	0.0100265	0.0100265	1.03391	7.22341	0.0100265	4.96232	6.4168	5.47477	5.32591	6.08622	5.76409	5.30323
CDK8	1.90504	4.13581	2.81379	2.81379	2.81379	3.61635	-0.419617	5.27341	4.11028	4.32069	4.51266	3.35561
NDUFS2	7.46608	6.81576	6.64819	7.27985	6.65276	7.53143	6.45522	5.24555	8.13809	6.38316	7.42214	7.54053
CLCN3	0.0100265	0.0100265	0.0100265	0.0100265	0.0100265	7.35563	6.36781	3.56959	6.31886	0.0100265	5.67755	7.81173
MIER3	0.0100265	0.0100265	0.0100265	0.0100265	1.42457	5.96968	1.10295	6.79725	5.46314	4.90349	5.91762	5.7262
ASS1	2.46392	6.29829	6.60795	2.65223	3.47013	6.26629	5.89781	-0.918321	5.97187	4.0749	3.41713	5.63528
PLXDC1	5.08107	5.15051	6.49533	6.97655	3.32651	3.94187	0.31836	8.10895	3.2168	6.09623	2.77054	1.84609
CWF19L1	2.41787	4.86749	2.03655	5.5545	4.46366	4.97838	5.34739	5.16293	3.42053	0.547715	4.33795	3.6238
GTF2E1	0.0100265	0.0100265	7.02282	0.0100265	0.0100265	0.420607	4.91176	0.0100265	3.70212	0.0100265	3.36085	4.23559
ARFGAP2	4.76052	7.48427	7.55348	7.29945	5.05232	6.7425	7.27285	7.88692	5.77189	5.37453	7.91612	8.53459
ATG9A	2.58232	5.61545	2.74387	4.19111	4.02896	5.65934	3.89381	5.43327	3.37327	3.31803	3.70559	6.24872
PIGW	2.72152	3.345	2.45114	6.59919	3.23613	4.30087	4.625	4.65655	5.8375	5.49743	5.94106	4.23465
TTC9C	3.37613	2.99691	3.42597	3.42597	4.3584	3.54771	3.17203	4.08369	3.87623	4.79764	3.88126	4.6032
SLC25A16	7.31964	8.09982	8.97376	8.07749	5.59507	7.76111	7.03562	7.2697	6.80153	7.52626	9.40466	7.80743
ZDHHC23	0.0100265	0.0100265	6.59606	0.0100265	0.0100265	6.93478	6.89598	0.0100265	5.50287	2.36142	7.23483	6.54851
ALDH6A1	4.10649	4.75735	3.61026	2.73317	2.73317	4.87375	4.32348	3.89438	3.80404	4.3184	2.19074	4.65952
TMEM120B	5.05869	1.89593	2.79317	2.79317	2.79317	3.98725	-0.606784	4.94901	3.55031	3.42482	5.10524	4.3372
SECTM1	0.0100265	0.0100265	0.0100265	0.0100265	1.42457	4.57783	0.0100265	4.98831	0.0100265	5.0183	3.88691	2.04798
CEP89	5.35194	2.36659	6.22617	2.67568	2.67568	5.13626	5.59528	5.19774	4.41676	5.10522	4.63948	5.58581
SHROOM4	0.0100265	0.0100265	0.0100265	0.0100265	0.0100265	0.0100265	0.0100265	3.90471	1.51318	4.26204	1.49317	4.28273
TSNAX	6.50248	6.36693	7.30819	6.87674	6.66975	7.14656	5.33467	7.09555	6.36365	5.11588	6.07169	6.81293
SNCAIP	4.88091	1.56232	1.9225	6.19421	1.9225	4.14616	-0.475136	4.32124	5.08906	-0.475136	3.36227	4.17245
ORMDL3	5.92165	5.18137	4.28345	5.01027	3.73538	5.70432	5.92163	5.47631	5.77676	2.59431	6.44201	6.08417
PRPF40A	6.02575	6.34306	4.06425	4.86929	8.21358	6.50461	6.67394	7.0699	6.78612	6.23037	8.57877	7.20202
WDR70	4.75536	1.74538	5.9885	2.06342	2.06342	3.72652	0.0247126	5.07421	2.13634	-0.664428	4.37203	4.23393
PARVB	5.3073	4.98375	3.61884	3.61884	3.61884	4.08781	4.33841	2.68385	5.80985	1.98976	5.96274	5.22751
SMARCD3	2.45649	5.99802	3.61586	3.61586	3.61586	6.16265	6.50835	3.51363	6.34119	5.75403	4.30849	5.41562
VPS35	6.34651	2.9321	6.82052	6.8715	3.39103	6.09891	6.45652	5.65412	5.53149	-0.6436	4.91479	5.25143
PRAG1	1.43597	4.4422	2.27585	2.27585	2.27585	3.15923	-0.406873	2.24224	4.70548	5.74707	2.34473	3.98426
CTSK	8.49967	3.5696	4.23457	4.57911	8.37243	7.96085	6.00866	9.25785	5.52684	5.15202	2.47428	3.93084
CCL28	5.52011	6.43529	7.06356	3.91606	5.71791	5.11589	6.07299	5.072	6.24172	6.49676	7.10822	5.4568
NEXN	3.72847	3.71731	2.80364	7.56466	4.19774	5.66002	5.19265	5.97977	2.2397	4.23233	3.31901	8.55831
FGF12	0.0100265	0.0100265	0.0100265	0.0100265	2.1249	5.89127	4.79802	2.42043	3.76881	4.26204	2.57996	2.73073
IFT80	5.55208	6.46814	7.44027	7.27852	3.62817	5.80692	6.39881	4.13118	5.21488	6.76223	6.65665	4.71441
FAT3	1.35079	4.57216	2.28873	2.28873	2.28873	2.69589	7.09472	-0.39503	4.53553	-0.39503	1.25916	0.67908
CATSPERB	4.61757	1.442	1.41486	5.45846	5.4201	0.0548879	4.48408	0.0548879	2.97868	5.15557	0.0548879	1.01554
CEMIP	5.97216	2.00684	1.93928	5.67482	5.96222	-0.189673	-0.189673	-0.189673	3.6603	4.53778	3.58655	4.59325
FADS1	7.26914	7.68981	6.88138	8.13548	6.8281	7.66633	7.66728	6.68375	7.59995	6.54115	6.50114	7.90162
LCLAT1	5.14465	3.03186	2.85605	6.72744	6.47321	4.71049	4.18527	5.43027	6.02276	1.82527	7.12878	5.24205
GDE1	2.67007	2.65872	2.35188	2.35188	3.49729	4.35695	3.9086	3.88673	4.10848	-0.308018	3.52836	5.74748
HLA-DMB	6.82645	2.656	2.78426	7.48776	4.28661	4.90795	-0.867462	5.74222	3.04306	4.18338	5.94412	4.4896
PILRB	6.68434	7.82658	8.27932	7.71444	5.22772	7.64743	7.16924	6.49373	5.88773	7.56671	7.63952	4.99345
TRAF3	4.74168	1.58233	1.96291	3.45445	1.96291	3.99415	4.09902	3.53915	4.29008	-0.431597	4.59907	3.11721
FCGRT	5.9927	6.65927	4.48612	5.78604	4.48612	6.69857	6.35669	8.21733	5.95134	6.13069	4.09223	4.87474
MIOS	5.61938	2.74391	3.21105	3.21105	3.21105	2.9228	-0.425876	5.0164	5.31562	3.99269	4.77293	5.16645
GPR135	3.76458	3.7494	2.60393	2.60393	3.63521	4.18408	3.69145	4.59572	3.18562	4.85771	4.04334	3.71644
THEM6	4.53791	4.29598	3.40711	3.40711	3.40711	3.73216	5.31822	-0.00357585	5.25397	4.98082	5.25983	3.94733
PDPR	4.90302	5.90403	6.42254	4.90204	3.50699	6.7006	4.79479	5.77661	7.25817	4.74888	4.54014	6.89746
ZNF75D	5.4901	4.19318	5.91671	2.63743	2.63743	4.25459	6.22331	2.10698	4.86937	6.07804	3.91658	3.53843
PARP11	6.26541	2.96857	3.73179	2.82538	7.46754	4.80474	5.52369	5.70364	5.64251	4.03044	5.59323	5.6742
F2RL2	4.96296	1.84629	3.11712	2.04809	3.52501	2.94557	5.80446	4.60534	2.60541	0.887421	1.16922	2.43031
LRFN4	2.2979	6.20019	6.48267	2.63182	2.63182	5.03461	-0.915169	4.12462	5.98698	5.69785	5.23122	5.54124
ZNF100	5.30342	1.79967	5.64279	2.1015	2.1015	-0.615358	3.97263	3.89661	4.70048	-0.615358	3.13915	4.82965
BEX1	0.0100265	0.0100265	0.0100265	7.5018	0.0100265	3.73043	5.25127	0.0100265	0.0100265	5.34596	3.15662	1.3624
AMT	0.0100265	0.0100265	6.91499	0.0100265	0.0100265	2.80204	2.74669	3.84363	3.95218	6.31307	5.25923	4.71952
HEG1	0.0100265	0.0100265	0.0100265	0.0100265	0.0100265	3.61807	4.17961	6.51821	0.0100265	0.0100265	3.45305	1.81131
SNTB1	4.41749	1.45147	2.3034	2.3034	2.3034	3.82912	3.27978	3.93473	2.88404	6.33597	-0.406791	2.29315
NAPG	1.99915	4.23023	2.44295	2.44295	3.39616	2.88502	2.99682	3.81082	3.13997	2.69279	5.22878	3.10394
RASGEF1A	0.0100265	0.0100265	0.0100265	6.82516	0.0100265	4.16304	4.30981	0.0100265	2.64185	0.0100265	4.33756	5.87203
SLC2A8	4.57387	5.00759	5.76927	2.69269	2.69269	3.5915	4.96868	2.34958	5.33073	6.28386	2.01762	2.5604
APRT	8.12659	8.49472	8.05188	8.10468	8.55492	8.70664	8.80691	7.43096	8.69519	7.16727	7.79739	9.24123
MPDZ	0.0100265	0.0100265	6.95183	0.0100265	0.0100265	4.88349	4.79802	4.52664	3.76881	4.49135	5.72147	4.80273
ZFP2	1.63372	4.79459	2.47781	2.47781	2.47781	2.35194	-0.484036	4.10565	3.98657	5.05413	0.547576	4.30951
SIPA1L1	6.42319	4.54095	6.91254	3.00629	6.33911	5.47474	3.76912	2.14057	6.10326	7.42459	4.71945	4.95293
CYREN	3.81463	3.85225	2.80598	2.22608	6.07376	5.28379	-0.0505706	5.53592	2.72503	5.56332	3.58341	2.10071
S100A1	7.38906	2.31367	2.99584	6.14116	8.59393	0.0853645	0.0853645	0.0853645	0.757196	1.45279	5.42324	7.89268
CYB5R1	6.33295	2.57634	2.49236	6.49638	6.86011	6.66836	5.70043	5.25814	5.45693	-0.445839	4.61457	6.34047
PRUNE2	8.18052	9.38525	9.58591	8.97537	7.76701	8.54708	9.75993	1.03346	6.89609	9.74618	7.73257	9.18957
UBL3	5.47946	2.61188	2.7498	3.63911	6.67791	3.34509	6.46444	4.60396	1.10378	4.80437	6.26983	5.34726
RIPK2	2.63267	5.46575	3.3771	3.3771	3.3771	5.68164	6.3778	6.07844	3.85223	-0.455843	4.70657	4.3386
FAM180A	7.17475	3.31143	5.29545	6.31958	6.5038	5.87299	1.57846	9.48612	3.99045	6.0331	3.81611	3.3027
ARID1B	6.29746	3.5801	4.70374	4.70374	4.70374	5.48882	5.58816	4.48051	5.47751	5.23112	5.6182	7.14545
GALK1	0.0100265	0.0100265	0.0100265	0.0100265	0.0100265	4.88349	4.42923	5.48481	5.38024	0.0100265	4.40067	4.13643
SEL1L	0.0100265	0.0100265	0.0100265	0.0100265	0.0100265	3.73043	5.39511	6.08224	3.48126	4.82154	4.85959	4.70229
ISG20	0.862078	1.46134	1.34182	1.34182	1.34182	2.96196	0.305696	3.32594	1.95786	-0.254086	3.35455	1.30301
ATP5PB	6.12027	6.33336	8.15711	4.73648	4.62533	5.99243	5.59951	5.12708	7.5743	4.1593	7.25684	8.19687
MTMR1	0.0100265	0.0100265	0.0100265	7.20279	0.0100265	2.99437	0.657596	3.53137	2.41077	4.90349	4.7181	5.91006
PQBP1	6.07225	7.18237	7.56759	3.95629	7.42183	8.96532	6.44301	5.38206	7.36061	4.37658	6.685	7.49438
FCER1G	6.36459	3.3285	3.58096	5.26506	3.93708	4.16295	5.98158	7.21282	4.15361	0.417262	5.99632	5.14452
SPIN4	0.0100265	0.0100265	0.0100265	0.0100265	0.0100265	5.62668	0.0100265	4.36216	4.4957	4.43735	3.39224	2.66108
SGCD	8.43073	8.86338	8.81165	8.79972	8.25236	8.07955	7.39104	8.79125	8.93003	8.06625	9.71858	7.80714
USPL1	2.75787	5.73443	6.27049	2.64691	6.34074	4.79394	5.89958	5.38628	5.08808	5.86782	6.32211	5.1749
ATP2A2	7.8067	8.17243	8.16323	8.29168	7.6352	8.3442	8.09603	7.39757	8.99454	7.7882	8.81864	8.99148
IDH3B	0.0100265	0.0100265	7.18636	0.0100265	0.0100265	4.89961	4.96543	0.0100265	5.26944	5.28611	5.42778	5.32592
TMEM201	0.0100265	0.0100265	5.67117	0.0100265	0.0100265	3.21644	2.74669	2.42043	4.74796	4.19853	3.79593	3.46173
VCL	6.61218	5.17729	7.95837	4.32125	3.42583	5.52361	6.21551	7.64868	5.19515	-0.449263	5.36606	6.0699
ITPKB	0.0100265	0.0100265	0.0100265	0.0100265	0.0100265	4.94689	6.03278	4.40507	4.51526	3.55454	4.18458	5.70904
RAF1	4.68618	7.99656	7.02408	8.11227	7.91713	8.04976	6.48787	6.41723	7.02323	8.53632	7.5861	7.949
AGK	6.14577	5.94937	4.28796	7.91892	3.77688	7.40627	4.60727	5.24529	6.21233	2.55388	6.46763	6.64255
FZD2	5.20031	2.27151	1.88006	4.79349	5.89011	4.36186	-0.23528	2.79874	4.70308	-0.23528	2.55751	3.63892
POLE4	6.49703	3.04109	6.14636	3.55399	6.17306	3.91756	2.56833	3.59985	5.72172	5.72538	5.06153	5.01319
DCAF4	4.19359	7.46106	3.9192	5.90295	7.49473	5.43537	5.6493	6.37688	9.6575	5.18911	8.39362	7.46491
PCDH10	0.0100265	0.0100265	6.78489	2.39174	2.1249	8.3409	7.7554	0.0100265	8.16669	7.12758	6.32393	7.29275
THOC2	4.60867	7.42937	6.22258	7.25164	7.45973	7.11196	5.35385	4.06694	6.94894	6.45512	7.38941	7.19404
ZNF76	7.71716	8.27403	7.48861	7.88258	7.79245	7.83624	8.45796	7.57284	6.56985	7.4653	8.69092	7.60444
ATXN1	0.0100265	0.0100265	0.0100265	0.0100265	0.0100265	3.99324	5.01718	4.54594	3.31268	4.32287	2.8297	4.80273
C5orf15	5.75392	6.43169	5.9631	5.26355	5.26355	6.43276	6.20381	5.57243	5.71597	6.46861	5.38775	6.02467
PDLIM4	0.0100265	0.0100265	1.03391	1.64498	6.64345	5.08011	5.47129	5.42352	3.66758	0.0100265	1.80451	0.0100265
ZNF133	5.36351	4.80403	4.7854	5.28669	5.02069	5.40581	1.12904	2.96803	4.27773	5.22375	4.16758	4.26928
RABL2B	2.46643	5.69351	6.0525	2.39416	6.97471	5.44924	-0.414812	5.14803	4.92562	-0.414812	6.02863	6.68595
STEAP3	2.89945	6.16258	7.3337	2.91408	2.91408	4.30038	5.63571	-0.987274	5.9989	3.60349	6.32632	6.90238
IVD	6.69327	7.34858	8.30063	8.26025	4.22872	8.49687	8.01807	4.26831	7.93138	7.46894	7.0788	6.47824
MYD88	6.82178	5.23248	3.69174	3.69174	7.8032	5.17916	5.77584	8.39219	4.17606	6.11623	4.13371	3.43826
PHF23	7.19313	6.20054	7.68523	4.60789	7.57468	6.43004	7.27637	6.1429	7.38237	4.78362	6.67639	7.29879
SSH2	6.27086	2.88604	3.06128	3.06128	4.95068	-0.570374	5.12414	5.29051	3.76088	6.31884	6.16751	6.18712
SNRNP40	0.0100265	0.0100265	0.0100265	0.0100265	0.0100265	2.58008	0.0100265	3.81209	1.91766	1.41125	2.46655	2.66108
RRP1	3.92939	7.55513	3.81591	4.67479	7.61801	7.34569	4.76437	6.43834	7.71939	5.62332	8.10204	7.21607
IBA57	1.26882	4.015	1.96308	1.96308	1.96308	3.80061	2.87848	3.81951	3.63686	-0.37999	3.4453	1.76151
MRPS22	2.13804	1.49957	2.02365	2.02365	2.02365	3.32076	-0.360362	3.46388	4.53121	-0.360362	3.24916	3.38605
PPDPF	7.05631	7.34577	8.0864	7.21904	7.28492	7.10079	8.19381	7.11383	7.68263	7.48215	6.21346	6.56113
ZNF621	5.61314	6.88185	6.82723	6.91288	3.49509	5.1564	7.73465	3.68715	6.62282	4.75096	5.8639	5.51567
PDXK	7.10911	7.23609	6.82693	7.42692	6.77403	6.71311	5.81348	5.46274	7.04177	7.43997	6.9828	6.73398
DHX38	4.4561	2.78582	3.634	3.634	3.634	5.03049	4.46685	3.46976	3.01004	4.82728	4.02473	4.04502
FZD6	2.84302	2.00882	2.31706	2.31706	3.49102	4.46998	4.03769	3.24968	4.96491	-0.34217	3.35786	4.11846
SYMPK	2.96949	5.96663	6.84363	3.98825	3.11829	6.23268	3.06666	3.45973	4.39487	5.39363	6.14958	5.2871
MAD2L2	0.0100265	0.0100265	0.0100265	0.0100265	0.0100265	0.0100265	5.41454	4.38377	4.53455	0.0100265	3.90878	3.19228
CRAT	5.13527	4.71269	2.85166	6.66932	6.30998	4.88436	-0.294908	6.25591	6.14284	6.30491	4.28621	6.16049
NEK6	3.86244	7.34625	8.31122	4.65768	5.17958	4.71544	4.91789	5.40743	8.91632	6.16221	9.14019	6.68655
CCL14	6.78155	3.04611	6.82983	7.16968	3.483	4.47904	4.73502	7.18514	5.18775	3.44815	3.39225	2.63838
ZBTB43	5.70754	5.00372	3.64618	4.26021	4.03874	4.33186	0.211924	4.98344	5.03545	5.09721	4.60055	4.69644
LCORL	0.0100265	0.0100265	0.0100265	0.0100265	1.42457	0.0100265	4.70642	4.67428	4.26102	0.0100265	3.88691	4.70229
SUPT6H	8.0906	7.3201	7.75798	8.26166	8.45277	7.42579	8.37403	7.64424	7.7058	8.45537	7.95165	8.29933
RARRES2	10.5626	8.96523	8.74219	10.8734	10.3073	10.5505	11.0757	5.98136	11.4225	10.8118	6.07527	5.76948
BIN1	6.11945	5.07873	3.20408	4.02148	6.78162	6.21492	3.96962	6.28235	3.16989	3.95373	5.91344	3.94054
CCDC22	6.63165	7.16486	7.0638	4.67156	7.92026	5.89752	7.64212	6.0325	6.82449	7.23734	6.16209	4.68438
ARHGAP29	0.0100265	0.0100265	0.0100265	0.0100265	0.0100265	3.10967	5.59564	5.89172	4.62734	5.72975	5.17148	4.05732
ZSCAN25	2.82418	5.19076	6.13638	2.76516	2.76516	3.00205	3.19368	3.7485	4.45926	7.19127	4.35612	3.12762
FASN	5.68081	6.86939	3.974	6.85619	5.34585	7.68306	4.79013	6.57719	6.76468	5.63914	6.94002	7.40973
ILRUN	5.88382	3.47009	3.90183	3.37366	7.63277	6.07029	3.72913	6.03163	4.14842	8.29619	4.55752	4.64746
BST2	4.78597	4.65973	3.05928	3.05928	6.48944	4.78861	2.63228	7.33649	4.10711	3.55985	5.05036	4.00637
MADD	2.13787	1.49847	2.02227	2.02227	2.02227	3.85121	-0.361224	3.5912	3.06312	4.38363	4.31604	3.01022
SCAMP4	4.62077	4.38668	2.92122	4.09133	2.92122	4.61859	4.14407	3.85052	4.9626	5.03049	4.6195	4.99028
AIF1L	2.43229	1.74726	1.78375	3.70899	1.78375	-0.0285655	4.25601	6.98248	4.22438	0.370468	4.01429	2.98996
WDR60	2.27118	5.7003	4.01745	2.97557	2.97557	5.3519	5.14406	3.4962	5.2853	5.55703	4.29152	5.36468
PIP4K2A	7.90646	8.72635	9.02786	8.2857	7.41858	8.00529	8.46913	8.20893	7.07084	8.33018	8.30441	7.8898
COL16A1	10.2972	7.07061	9.98202	9.53867	11.0593	10.7292	8.738	8.46357	7.75627	8.40661	11.8912	10.3282
PPP2R3B	2.94904	5.79047	6.29018	2.81795	6.55058	3.72711	5.47721	6.09213	6.04932	1.19342	5.96187	5.85423
CRTAC1	0.0100265	0.0100265	0.0100265	7.61536	1.42457	3.10967	4.26771	0.0100265	3.5205	4.73465	2.78309	1.81131
MRPS12	2.70548	5.79762	6.80315	3.03921	3.03921	5.53976	5.03884	7.27698	6.45124	6.21857	5.04457	4.87499
JAG2	5.60479	2.3852	6.43835	3.38574	3.25109	4.1734	0.214449	4.00018	6.5658	5.18594	6.23896	6.9446
BCR	4.46543	4.62749	3.34792	4.29524	3.34792	3.49552	4.96054	2.81793	5.70878	6.03101	3.68486	5.85111
KIAA0586	3.93894	5.01885	5.76783	2.64727	2.64727	4.77143	4.21424	4.04033	4.53323	-0.393596	6.04092	4.39018
MROH7	1.60103	3.73295	2.27705	2.27705	2.27705	3.04949	3.31877	1.73713	2.33119	3.5764	3.48793	1.90313
PIK3R2	6.43346	6.53196	4.30627	5.09235	8.26459	8.88214	4.91856	6.42621	7.99196	7.75215	5.84824	7.43892
SLC31A1	5.1591	2.5456	3.13418	4.25179	3.13418	2.2046	4.37492	4.36933	4.95052	5.17999	4.12875	5.24035
SPARCL1	6.59678	3.61709	3.36827	6.95779	7.32858	5.44406	5.30226	7.15914	5.01502	-0.478979	4.85975	5.2727
FAM149B1	2.33411	1.67499	1.6965	5.20329	1.6965	3.54299	3.96566	3.67671	1.47027	-0.631977	1.32906	3.39919
COL8A1	5.59842	2.58048	2.90799	7.45969	7.19524	6.92722	-0.222195	-0.222195	7.90588	4.93771	4.45724	3.91089
RNF146	2.56338	5.12572	3.53883	3.53883	3.53883	3.24676	4.72541	5.46873	3.93131	4.14078	3.6939	4.92154
RFXANK	0.0100265	0.0100265	0.0100265	1.64498	0.0100265	3.93189	0.0100265	3.41021	3.66758	0.0100265	1.37242	4.05732
RASSF5	5.27968	5.91415	4.2251	4.2251	5.16341	4.19632	5.02782	4.95619	4.53344	6.60168	5.37906	4.33018
NOMO3	8.72184	8.1895	8.91503	8.26494	8.81506	8.93723	8.98924	8.97677	9.21536	8.90396	9.38152	8.87719
MANSC1	0.0100265	0.0100265	0.0100265	0.0100265	0.0100265	5.85867	0.657596	5.0572	5.0185	5.40343	4.47587	6.60524
EDNRB	0.0100265	0.0100265	0.0100265	0.0100265	0.0100265	0.420607	0.0100265	5.89172	2.71132	5.28611	4.12976	4.18687
ANKRD26	0.0100265	0.0100265	0.0100265	0.0100265	0.0100265	2.93306	0.0100265	0.397723	1.51318	6.23609	3.42297	4.23559
MAGED1	8.5976	6.75297	5.13139	8.10813	8.87642	8.65122	8.58922	6.0841	5.17058	6.99694	7.32078	7.48946
BACH1	4.27939	1.43078	2.22796	2.22796	2.22796	2.58629	-0.400976	4.47719	2.49808	-0.400976	4.1379	3.60113
MARK2	1.67386	4.8226	1.99793	1.99793	5.97837	4.306	-0.603903	2.41121	4.15638	-0.603903	3.38866	3.47525
RAB11FIP1	1.70855	1.07536	1.62872	1.62872	1.62872	2.89932	0.251387	3.61848	2.02113	-0.306637	3.84296	3.50779
RGS19	5.26822	2.0819	2.26282	3.18634	6.7264	1.57847	4.71578	5.2403	4.06411	-0.874868	4.24147	3.32452
RADIL	0.0100265	0.0100265	0.0100265	7.45026	0.0100265	2.31764	5.5259	5.92895	0.0100265	5.63697	0.0100265	2.97988
ITPR3	5.33073	2.29227	2.57442	2.57442	6.12588	2.74674	5.07459	6.14403	3.61363	2.46412	5.29273	1.3632
DDX31	2.95662	4.6727	2.05145	2.05145	6.09625	4.60168	-0.155274	5.10167	2.56443	-0.155274	5.09229	3.8484
NFYC	0.0100265	0.0100265	0.0100265	1.64498	0.0100265	6.5469	6.22108	5.84573	6.63714	6.01427	5.79378	6.72952
PIK3CD	5.21789	2.6305	2.93544	2.93544	7.14493	4.85219	4.62177	5.91743	3.4321	3.27965	5.39789	2.14737
TNFRSF14	6.76784	6.05019	5.53248	6.03019	5.85067	6.2663	6.46576	5.083	4.70765	6.87544	6.57839	5.82526
CD99L2	9.26056	8.27311	8.20335	8.24213	9.54388	9.00137	8.7361	10.1559	9.28406	9.06482	7.03601	9.14112
RGS10	5.6255	2.36677	2.2977	5.92752	5.15943	3.91716	3.22608	5.72996	4.6293	-0.617848	5.89627	2.97884
TACC2	7.38484	3.49964	7.14146	7.22341	3.36729	7.60573	7.95051	3.75095	4.24876	7.38113	5.64006	7.58943
LMTK2	3.09729	3.70228	2.11784	2.11784	2.11784	2.4754	0.0792448	3.45424	2.90555	0.0792448	2.60136	2.92355
COL9A2	0.0100265	0.0100265	0.0100265	1.64498	6.86723	4.10863	5.88742	3.67855	6.06389	6.45572	5.85139	4.16187
GALM	3.6958	1.47614	2.18211	2.18211	2.18211	3.2382	-0.395371	3.44165	3.64636	3.9398	3.19652	1.99301
MZB1	4.64388	1.4314	2.69302	3.27794	1.71294	3.88416	0.294852	-0.307482	2.43635	-0.307482	5.8477	1.68597
WDR5	4.99649	5.47837	4.63381	4.63381	4.63381	5.19687	4.91373	4.02933	5.21071	5.7034	5.13407	4.76106
MINK1	2.6372	5.2653	2.93675	2.93675	6.93041	5.68547	2.13321	6.58663	3.42476	4.70341	5.28711	2.82505
KIDINS220	5.24796	2.7247	2.59496	6.44612	6.38877	5.92627	4.10615	5.77888	4.44436	1.72445	3.73669	3.03134
C5orf63	1.00742	3.58501	1.69973	1.69973	1.69973	-0.312007	3.74176	1.55113	0.808536	-0.312007	2.07628	2.78185
PRPSAP2	2.1383	5.75105	2.45789	6.4306	2.45789	4.21561	3.79812	1.92686	3.95781	6.24595	5.3876	4.85982
SFMBT1	4.16758	1.42621	2.21553	2.21553	2.21553	3.83721	-0.392903	2.67551	3.60669	5.43022	3.62956	3.16677
UBE2D4	0.0100265	0.0100265	0.0100265	0.0100265	0.0100265	5.189	4.64195	5.92895	5.25788	0.0100265	3.64772	4.51759
CASD1	4.19376	6.47524	5.97025	3.13004	6.65075	5.27994	5.45173	5.14085	2.85322	7.65873	5.58955	4.09989
ZNF607	0.0100265	0.0100265	1.03391	0.0100265	8.6567	4.51646	5.69431	5.23421	5.91724	5.31635	5.66475	4.97046
TIAL1	6.44083	7.60832	4.45159	7.78217	5.11655	6.80301	5.74535	5.71642	5.55849	7.00138	8.84393	7.47822
ANGPT2	4.69659	2.12805	2.04501	5.21289	2.04501	3.77966	3.07409	4.92375	2.56784	-0.60754	2.3219	2.80545
ZNF606	0.0100265	0.0100265	6.44917	0.0100265	0.0100265	4.59772	0.0100265	0.0100265	5.91724	6.74962	4.90383	5.81706
TRIM44	6.53862	7.03527	7.85186	7.51006	5.29553	6.65271	6.76922	7.01618	6.731	8.31578	8.5319	8.41534
GABRB1	3.6577	2.55992	6.72737	2.08966	6.97389	7.17403	6.22991	-0.260186	5.6347	8.31811	0.0132604	0.392401
GBE1	6.6099	6.05794	7.77556	4.60254	3.79421	4.8897	5.21531	7.67275	3.85977	6.55238	6.73246	7.02907
RASAL3	0.0100265	0.0100265	0.0100265	0.0100265	0.0100265	3.49621	0.0100265	4.22518	2.41077	0.0100265	3.11958	1.17523
HERC5	1.06389	1.69356	1.58179	1.58179	1.58179	-0.313797	0.245134	4.97209	2.32716	0.432318	1.95056	1.53601
ZBTB17	6.01604	5.27751	3.27713	6.82839	4.33718	5.44955	2.6025	5.06705	6.21418	4.0346	5.71483	5.09844
STARD10	0.0100265	0.0100265	6.88989	6.19185	2.1249	5.97729	6.3171	3.81209	3.80104	6.26738	4.12976	4.66719
SLC19A3	2.74294	6.57461	2.87366	4.27835	6.9056	6.02003	6.16404	1.69564	7.45468	7.02037	3.76066	6.54964
TTC25	0.0100265	0.0100265	5.1435	0.0100265	0.0100265	3.73043	3.42023	2.03967	3.17191	0.0100265	2.91863	1.52805
MRPL14	6.26976	6.01419	3.74985	7.31573	7.85723	6.32635	6.71698	6.64991	8.06864	5.32814	6.78132	5.42403
ZMYND19	0.0100265	0.0100265	0.0100265	0.0100265	5.68168	5.50558	4.91176	6.79725	6.51617	4.26204	6.24014	6.34148
TMEM99	1.45558	4.67365	1.78592	5.5986	1.78592	2.30933	-0.403169	3.93916	5.37612	-0.403169	4.44494	3.43527
C1orf109	7.6501	7.25935	7.13448	8.11044	7.90368	7.40981	7.28314	6.01678	7.56579	4.99464	6.86918	7.87335
ATF7IP2	3.0513	1.87963	2.05505	2.05505	6.47538	4.02077	4.05453	2.65796	1.93322	-1.06539	4.0559	4.53641
SYNRG	3.97082	4.66575	3.14939	3.14939	3.14939	3.97035	3.62622	2.5333	2.47056	3.56568	5.07596	3.97031
GTF2IRD1	2.17565	5.53284	2.53338	6.84554	2.53338	4.07432	3.85736	-0.797953	5.99783	0.665654	5.70951	6.21177
PPP1R9A	0.0100265	0.0100265	0.0100265	1.64498	1.42457	0.0100265	0.0100265	3.60683	5.66923	7.58417	7.30249	5.02692
GATD3A	7.54357	7.93818	7.07215	8.89995	4.86091	8.85569	8.7138	5.2802	9.04319	7.95538	7.31103	9.7235
ZNF112	1.96507	4.97842	2.16615	6.15818	2.9915	4.71538	-0.484667	3.24864	4.6869	6.42542	4.29137	4.36672
CCDC57	2.64646	6.18137	7.39823	2.97514	2.97514	1.63696	6.2025	3.53038	2.35918	5.89928	7.43523	4.30568
GRAMD2B	0.0100265	0.0100265	0.0100265	0.0100265	0.0100265	4.1895	0.0100265	3.231	4.35084	3.83073	5.76409	3.79004
ZRANB1	1.98345	2.68701	2.46166	1.87066	6.28651	2.71809	-0.44382	3.87618	4.47185	-0.44382	5.70734	6.64556
PRR14	4.27279	1.57824	2.36998	2.36998	2.36998	3.87831	1.72638	3.98349	2.8958	-0.459867	4.12594	3.11456
ANKRD42	0.0100265	0.0100265	0.0100265	0.0100265	0.0100265	3.16404	0.0100265	2.65184	1.16258	4.8631	2.46655	2.15319
RAB14	3.99122	2.80516	2.82462	6.44399	3.54954	5.56313	5.21479	4.21905	4.42852	2.87604	5.03195	7.09306
HSPH1	3.68991	6.14811	6.56588	3.35628	4.09389	5.05054	4.54838	7.43265	5.67961	3.9856	8.39993	4.89413
SSH3	1.30718	4.6878	2.18611	2.18611	2.18611	0.30307	4.25965	4.45589	2.55842	-0.403391	-0.403391	2.81347
UBE2Q1	5.55154	5.24697	4.40291	5.35256	3.68681	5.77854	5.87721	6.0925	6.63609	0.771753	6.48611	6.79485
FNBP1L	3.55318	2.93109	5.78473	6.38743	2.36311	4.57249	4.74193	3.18167	6.20052	4.86195	5.5831	6.55661
PRKD2	0.0100265	0.0100265	0.0100265	0.0100265	0.0100265	3.36309	6.15331	4.67428	3.80104	4.38125	3.48252	2.66108
CLEC4A	4.44591	3.03453	2.18096	2.18096	6.05087	-0.293972	3.82418	5.01558	-0.293972	4.59322	4.49217	2.12227
GFM1	4.28759	2.97545	6.8503	3.15016	3.15016	4.53171	5.62831	4.92001	5.93588	4.28443	7.64406	4.93031
TAFA2	3.89306	1.67646	2.00111	2.00111	6.06561	5.77175	0.0998509	2.57257	3.34037	5.97551	2.72328	3.36211
ITPRIPL1	3.82828	4.32197	3.0536	3.0536	3.0536	4.32269	5.16698	2.00527	4.85778	4.36343	4.8177	3.11716
DHX30	6.90779	7.29665	7.73823	8.49105	7.34594	7.67512	8.0394	6.86034	7.94033	7.79097	7.29232	7.09717
FBF1	3.78622	3.86464	6.01793	2.26148	2.26148	-0.114603	4.81993	3.05967	3.8528	-0.114603	3.59308	2.75466
ERCC4	4.42991	4.09719	3.59677	3.59677	3.59677	3.1282	3.79688	3.64349	3.83811	3.91127	3.68605	3.79199
UTP4	6.24811	3.94951	7.74865	3.28083	6.89982	7.31068	3.10823	3.88567	6.45307	5.12021	5.45214	7.89726
TMLHE	4.47377	1.5556	2.37009	2.37009	2.37009	3.17695	-0.439529	2.89739	4.21656	0.370838	3.67648	4.09812
TUBB8	3.97702	1.1483	1.91766	1.91766	1.91766	3.0011	-0.346551	3.4218	2.94802	4.49759	-0.346551	2.70925
CNTROB	7.82042	7.03978	6.09497	6.61532	7.3479	6.71073	6.50406	7.74425	7.31707	6.48634	7.93107	6.97322
HIST1H4F	1.6746	4.96315	3.21626	3.23262	1.76455	0.778549	2.13912	5.19762	2.09072	0.439707	3.21602	2.83557
RNASEH2C	6.50816	6.9499	8.26014	5.04307	4.24933	8.7828	8.23644	5.27599	5.41272	8.14563	5.72021	5.30618
ADGRA2	7.95328	6.38713	4.58028	8.20963	8.26067	8.0732	1.31383	9.40855	6.5112	7.24767	5.33454	5.71136
MRPS35	6.37756	5.17642	3.77642	4.5372	7.20256	6.20515	6.05603	6.15863	6.31749	-0.176104	6.38773	6.53312
ENO3	9.29941	10.4072	10.8993	10.2712	8.73588	10.7094	10.6371	6.11283	10.8653	10.1444	9.61041	10.3174
WDR35	3.91122	3.35317	3.19197	3.19197	7.59523	5.62351	6.0096	4.52772	6.19722	3.26414	8.00152	6.1917
HIST1H4B	5.64827	6.37048	5.0369	5.0369	5.0369	4.96601	5.45653	4.49956	5.23639	6.23107	4.88838	4.74155
KLHL22	4.83264	5.07445	4.50841	4.50841	4.50841	5.35314	3.21408	4.53221	5.08917	5.32348	4.89615	4.3484
TWSG1	5.7654	4.45979	6.46529	3.82404	2.91524	5.93214	-0.250397	6.79883	4.53	5.52985	3.40553	4.89414
DCAF5	7.21152	5.78671	7.44138	5.01726	7.55872	6.78433	6.68754	6.2607	7.07342	6.25442	6.49897	6.54024
RCBTB1	0.0100265	0.0100265	0.0100265	0.0100265	0.0100265	3.21644	0.0100265	4.54594	4.284	0.0100265	4.07277	3.37738
HEMK1	4.32551	4.8718	6.64456	2.75438	2.75438	5.62412	6.62711	5.23286	4.51899	-0.231446	5.38765	4.76675
HIST4H4	6.87088	3.94793	6.01893	4.18191	7.6464	7.65859	7.27574	5.39968	4.4567	8.09932	6.15012	5.70591
MYO1B	0.0100265	0.0100265	0.0100265	6.65347	0.0100265	5.38486	4.03649	4.46714	4.3289	6.0326	6.06614	3.97361
SPATA6	0.0100265	0.0100265	0.0100265	0.0100265	0.0100265	0.0100265	5.18494	2.7214	3.01591	6.10367	2.27774	2.86068
B4GALNT4	2.06654	6.39251	7.25877	2.45432	2.45432	5.29434	-0.0335388	-0.722567	7.60894	2.00827	2.87619	4.93366
IMPA2	3.35785	1.07179	1.26029	2.18388	5.17948	-0.180527	-0.180527	2.57109	3.59219	-0.180527	2.84898	3.41464
ARID5A	1.6244	4.57362	2.45021	2.45021	2.45021	4.44916	-0.497662	3.95197	2.66499	4.69382	3.05861	1.64855
ARPP21	6.03095	6.93348	9.22441	5.16676	5.20806	9.74408	5.77005	0.757067	5.8587	1.39795	10.3575	10.5216
PLEKHF2	0.0100265	0.0100265	0.0100265	0.0100265	1.42457	5.36179	0.0100265	5.48481	5.68658	6.81461	4.70566	3.91498
KLF7	6.24992	2.75954	6.81304	3.08252	3.08252	4.94104	4.82164	8.12881	5.16474	1.81144	3.58154	4.39793
CCDC142	4.15168	1.3326	2.04595	2.04595	2.04595	3.04773	4.36009	3.07168	3.22256	-0.399784	3.93565	2.77562
MEAF6	6.75642	5.65737	4.0433	4.0433	7.38922	6.60708	4.12157	7.16608	6.71772	7.83979	7.40071	4.79112
PACS2	4.50329	7.39453	7.33061	7.66224	3.46878	6.31573	2.64971	6.80053	7.14577	7.11452	6.59708	5.52896
GGA2	0.0100265	0.0100265	0.0100265	0.0100265	0.0100265	2.86904	3.56633	3.45174	3.22038	0.0100265	4.22001	4.25936
ZNF362	5.61187	2.59013	6.42205	3.594	2.71455	4.14545	4.77366	3.82053	5.00021	5.90328	4.14487	2.98452
ANKRD65	0.0100265	0.0100265	0.0100265	0.0100265	0.0100265	5.9924	5.69431	0.0100265	3.95218	0.874465	6.12338	3.37738
ZDHHC9	3.89601	6.2689	6.89784	4.22659	5.07483	7.10116	5.52447	6.33455	7.44379	3.5586	5.89587	6.90545
JMJD1C	6.73779	5.35503	7.59421	4.52281	3.70588	6.51781	5.20178	6.85105	4.93259	7.86916	7.07451	5.34039
PARP12	5.32802	2.39353	3.35967	4.16282	3.87313	2.71882	-0.407056	7.41666	4.49703	5.17144	5.41429	5.8564
ZNF609	6.18361	5.13941	5.99096	6.07423	5.62115	5.14401	6.01655	6.87835	6.28642	4.42401	5.35832	5.44679
ZC3H4	7.65895	7.02607	8.3044	5.08041	8.26234	7.53813	4.86385	7.33262	8.58151	6.64015	7.17575	8.76788
PROCA1	0.0100265	0.0100265	0.0100265	0.0100265	4.00929	1.73448	2.47788	1.5209	2.23321	0.0100265	1.708	1.52805
LRCH3	5.1619	6.77759	6.95251	7.17522	3.36143	3.63027	6.02509	6.19044	4.71121	7.77971	5.85062	5.28602
CTSO	6.33153	2.5378	2.8616	2.8616	6.60758	6.01498	0.782434	5.8496	2.56935	6.31347	2.90887	4.80282
GINM1	7.64135	6.03196	3.94682	8.29206	7.49559	7.16496	4.91702	7.99867	7.50852	5.93167	4.61425	6.83598
UCP3	5.00118	2.07281	2.59866	2.59866	2.59866	2.34394	-0.407142	2.90705	4.45328	4.93315	2.62149	2.27582
PLEKHM2	5.98132	2.96894	3.29941	7.45739	3.29941	5.26064	4.88399	8.58776	3.37374	3.27925	4.18018	6.61805
GLT8D1	0.0100265	0.0100265	6.10109	0.0100265	6.4632	6.63134	6.98962	5.61845	6.94897	5.51191	6.63404	7.32407
DHH	1.95265	1.27967	4.84911	1.07744	4.87007	0.42878	0.0207238	0.406038	2.95248	0.0207238	0.0207238	1.17877
RNF180	4.48414	1.79993	2.09576	5.88801	2.09576	4.08929	4.05811	3.53796	3.36371	-0.82059	3.16138	1.63274
SCAF1	8.35234	7.48037	7.87744	8.686	5.80065	7.7181	7.70763	10.6393	8.29996	6.96231	6.78378	8.46398
HID1	0.0100265	0.0100265	7.11234	0.0100265	1.42457	0.0100265	0.0100265	3.4921	6.04383	4.94278	5.67755	4.85044
FMNL1	4.43309	1.613	3.50552	2.02066	2.02066	1.84554	-0.394138	5.55892	1.38569	4.66395	4.38731	1.60544
LY6G5B	3.07932	5.79849	7.37551	3.25704	3.99997	2.39686	6.33972	4.17134	6.42091	7.51243	6.70314	4.65071
UGCG	6.08124	5.88469	6.70502	7.10317	4.61479	5.29207	6.90187	6.66709	4.52092	4.77559	6.79744	6.83144
KANK1	0.0100265	0.0100265	1.03391	7.59968	6.19247	7.08324	6.65593	6.76878	6.90146	8.27642	6.21841	5.9324
KANK2	6.78936	5.517	6.6138	6.86627	4.0824	5.65524	5.39675	7.75966	6.16816	6.41	4.38577	4.22385
C11orf74	1.75897	4.68913	2.60319	2.60319	2.60319	4.79228	4.83851	3.67503	2.91779	3.96939	4.26903	2.93788
GPR137	1.49516	4.66341	2.33391	2.33391	2.33391	4.91125	-0.434795	4.0633	3.51014	5.17888	2.13702	3.16331
ANKFY1	7.82935	7.28834	7.46085	7.67703	8.10637	7.84278	7.42564	8.37273	7.60176	7.16252	8.59363	7.42333
ZNF530	1.80404	5.05937	6.00644	2.09484	2.09484	4.23911	-1.09476	2.99801	2.34389	4.8166	2.85176	2.62973
HNRNPLL	6.78183	7.87956	4.28144	7.93765	8.31018	8.57731	5.76349	6.69596	8.37185	7.47554	7.41581	7.40495
IPP	6.39776	6.50938	4.70565	8.28204	4.89392	6.60749	7.55555	5.21521	7.51861	7.56185	5.90126	6.96812
NTN4	4.41121	1.47985	2.31396	2.31396	2.31396	3.98659	-0.412563	4.57482	-0.412563	3.53566	1.97375	3.6782
GABRG3	3.65308	4.10217	1.90252	1.90252	4.89708	0.141341	0.141341	3.23428	2.12542	5.43796	0.83466	1.40375
PAQR3	2.16149	4.75772	2.97845	2.97845	2.97845	2.95076	4.56627	4.7456	4.55557	3.61379	4.25993	2.19451
EEPD1	2.57134	5.39377	6.09554	6.14688	2.45636	3.584	4.22719	4.45064	3.28871	6.26325	2.00269	2.96085
ZNF253	0.0100265	0.0100265	4.51472	0.0100265	0.0100265	3.53798	0.0100265	3.32339	0.949108	1.41125	3.5114	4.11054
GNG11	0.0100265	0.0100265	0.0100265	0.0100265	0.0100265	3.40884	0.0100265	5.08385	3.17191	5.37498	1.89496	5.55437
ZNF462	0.0100265	0.0100265	7.39697	2.39174	1.42457	7.12838	6.78841	6.68855	6.96684	7.66863	4.80231	7.28698
MTMR11	5.37458	2.73186	6.9709	3.06037	3.06037	6.88871	6.80666	5.1924	6.38055	7.25566	5.0337	3.84064
TTC8	6.8886	4.04522	5.68259	7.09823	7.13312	7.10779	6.35296	4.098	5.51509	6.41109	7.68576	7.39663
PHF12	4.67247	6.10106	3.01295	3.01295	4.62874	5.12	5.0361	5.57661	5.39447	-0.00600361	5.63007	5.84388
USP17L1	3.24223	1.74913	1.63057	6.12642	5.39574	4.05875	4.88392	-0.134266	-0.134266	2.54785	-0.134266	1.95319
GPC4	0.0100265	0.0100265	0.0100265	0.0100265	1.42457	5.65544	0.0100265	0.0100265	4.18978	0.0100265	1.49317	4.66719
ZBTB41	6.37338	3.33515	3.69487	8.36171	3.69487	3.7648	4.60657	5.7993	5.54546	7.18432	7.39549	5.54258
RPE	0.0100265	0.0100265	0.0100265	0.0100265	0.0100265	3.40884	0.0100265	4.17648	4.11485	4.13209	4.65479	3.14204
HCFC1R1	5.05637	1.9913	2.48121	3.93494	2.48121	4.39552	4.06739	6.33445	3.18287	-0.527702	3.99413	3.62953
ACKR3	6.20862	2.45473	2.57699	3.99253	6.57519	5.57884	3.78913	8.2306	3.51276	-0.602709	2.7568	3.65764
ASB1	5.55534	6.71342	6.41878	6.22777	6.22368	6.3021	6.79642	7.07645	6.11044	5.34621	6.03728	4.45526
SLC9A3R2	5.94566	3.14472	3.9821	6.86753	3.87309	6.12242	5.80625	6.88054	7.14091	3.33911	4.08491	4.08876
FAM189A2	0.0100265	0.0100265	0.0100265	0.0100265	0.0100265	5.70212	6.4264	0.0100265	3.95218	0.874465	5.45776	5.47542
SIRT4	3.92055	4.71548	5.29253	2.12122	2.12122	3.54334	-0.206648	2.71232	3.26393	2.49036	3.02106	2.5023
CRCP	1.81616	4.87047	2.09675	2.09675	5.65454	3.86677	-0.858854	2.15168	3.03894	4.702	2.7523	3.47694
MBD6	5.6099	6.28868	3.65941	4.45489	7.04444	6.7724	4.93809	5.45566	4.30638	5.17325	7.0299	4.41215
SNAP29	5.45819	2.221	6.10418	2.1348	6.28748	3.42723	-0.627252	4.94235	2.85269	5.30867	2.20119	3.4595
VASP	5.97238	5.08439	3.55199	6.27459	3.55199	4.86181	5.15701	7.26194	3.81795	5.95663	5.4603	4.44942
QPRT	5.13951	1.53301	2.40153	2.40153	2.40153	3.66135	-0.477596	5.49226	-0.477596	3.85535	2.29238	2.44817
ANKMY2	2.91631	6.22904	3.49859	3.83618	6.83821	4.22496	2.703	6.5979	5.37358	6.43805	2.50771	6.48963
CCDC127	0.0100265	0.0100265	0.0100265	0.0100265	0.0100265	3.80076	4.60861	3.231	4.78065	5.0183	2.96113	4.51759
QRICH1	3.01751	3.23815	1.81254	2.75175	3.29711	1.42191	2.09373	1.9325	4.41433	3.73936	4.41095	4.08985
VPS35L	7.09742	7.46975	7.73987	8.01863	7.08428	8.18541	7.94323	7.00707	7.38217	7.52569	7.26413	8.37588
TMCO4	5.05368	5.40943	3.30029	7.36458	3.30029	5.56669	4.65431	6.79453	5.97005	6.9234	4.95508	5.90845
MED11	3.77736	3.60514	3.60082	4.48866	1.86223	2.52881	4.77873	3.98702	3.8761	0.920043	3.46016	3.32121
CCDC47	3.67676	7.04121	4.23872	7.75956	4.82236	6.48368	3.70236	7.80969	6.87722	4.79219	5.84021	8.59168
HSPE1-MOB4	0.0100265	0.0100265	6.93965	8.22878	1.42457	3.21644	5.83071	5.11003	4.93383	4.73465	5.36587	3.72327
PRKG2	3.64495	3.57411	1.89245	5.98154	2.68769	4.84293	5.0116	2.31576	3.96189	0.166109	0.166109	1.77082
PUS1	2.23024	5.13259	6.2456	2.15475	5.57394	4.45764	0.226729	4.86409	4.97186	3.97022	5.72562	4.8625
MNT	4.38791	1.44455	2.23248	2.23248	2.23248	2.64997	4.68907	4.3966	-0.415172	4.29813	3.33332	2.97929
TXNL1	0.0100265	0.0100265	6.01085	0.0100265	0.0100265	2.93306	3.49513	4.63876	3.31268	4.59365	3.62147	3.68868
MPDU1	4.89693	1.99991	2.31841	4.98352	2.31841	5.23241	0.113925	5.58365	4.8665	-0.50565	4.7758	4.91358
MAN1C1	7.10335	3.12395	3.67902	5.03229	4.84986	7.72741	7.39792	5.16912	5.96237	5.05869	4.52109	5.16418
LRPPRC	5.40339	7.9863	9.08725	8.58639	5.9025	7.71513	6.4192	5.38642	9.95641	7.90057	8.93918	8.94457
SENP7	5.56203	6.02713	6.69144	3.76367	3.76367	4.01601	5.6941	7.44734	5.88018	4.11329	6.07621	6.03103
ECM2	5.8445	2.09951	2.57351	4.57042	2.57351	-0.53512	4.73808	5.84562	3.90377	6.13032	2.04528	1.49439
MTMR12	6.48256	8.05929	7.48259	4.63549	8.16772	6.54091	7.92793	6.65201	7.07222	6.37221	6.95692	4.11538
PRKAA1	6.94001	6.07126	7.18241	3.86027	7.96365	6.97299	6.31897	9.02792	5.0818	7.14155	5.28772	4.61722
TMEM59	3.68579	6.25933	7.60078	3.71167	3.71167	4.97037	7.20059	5.09399	5.56487	4.8204	4.87314	9.05405
SAMHD1	0.0100265	0.0100265	0.0100265	0.0100265	0.0100265	3.69394	0.0100265	4.886	0.0100265	4.82154	4.22001	3.8223
TBC1D14	7.84623	8.14118	8.14187	7.43238	7.38063	7.97445	8.48182	7.12905	7.6613	8.29767	7.85179	8.20114
DPYSL2	7.86006	6.90352	7.11969	7.87946	8.08853	8.04073	7.6356	8.47969	6.72964	7.89508	5.30995	7.83534
BAG4	5.17648	1.75872	2.69961	2.69961	2.69961	-0.498298	5.81644	4.13349	4.16251	-0.498298	4.59944	4.54783
RSRP1	6.61925	6.94958	7.64295	6.7393	7.06219	5.89328	7.19048	6.60367	6.62241	6.77687	7.72483	6.47291
GBP2	6.45314	5.3517	3.03455	7.34254	7.11929	5.43092	-0.077149	6.6022	4.18711	4.73002	6.1918	3.72924
COQ9	5.76035	5.74271	6.43417	5.26348	5.16765	5.24846	5.62973	4.19795	7.35996	6.28742	6.77965	7.08301
GOSR1	5.05565	6.03054	6.76913	3.98657	3.86561	4.94876	5.77847	5.72502	5.96639	6.46918	5.85799	6.03276
PARP4	4.4897	4.71294	3.62768	4.67356	3.62768	4.08478	4.09415	4.17619	3.75042	5.20927	3.99312	4.11556
SSX2IP	1.87122	5.15452	1.96723	3.42932	5.38909	3.37897	-0.32736	0.0483435	4.24789	0.510336	5.3604	6.29895
ITGA9	1.34298	4.48266	1.77149	1.77149	3.1622	4.04123	-0.342766	4.9276	-0.342766	4.25575	3.07925	3.46631
ING2	2.37005	4.97895	3.29501	3.29501	3.29501	2.87852	4.05286	4.8187	2.44815	4.78546	4.77065	5.86556
RNF144B	5.50021	2.53953	2.4427	7.07194	6.25096	5.22113	6.44011	4.0473	-0.776058	3.77745	3.59803	5.07482
ESF1	0.0100265	0.0100265	0.0100265	1.64498	1.42457	5.72038	0.0100265	6.10845	6.14773	0.874465	5.87381	5.97607
USP40	4.53739	3.87885	5.25792	2.17394	5.62546	4.91168	4.07935	4.03801	3.34825	3.14929	3.81981	2.70673
H6PD	4.29452	5.27019	2.67817	4.05116	2.67817	4.81808	4.56914	4.31092	5.15685	0.0438342	4.70414	5.00831
FHOD1	5.45065	2.28353	2.63897	7.22627	2.63897	5.80384	4.2967	6.62152	2.39417	-1.06336	5.31179	4.04857
PNMA8A	0.0100265	0.0100265	0.0100265	0.0100265	4.96346	6.3022	0.0100265	0.0100265	5.08544	0.0100265	3.93033	4.45724
PPP1R18	5.41578	6.58614	4.07929	3.55664	7.29073	3.31903	5.16799	8.07242	4.96094	6.48431	5.01796	4.11232
DPH6	5.07789	6.44554	7.22829	3.62628	3.62628	4.42781	7.68786	3.49527	4.88419	7.52473	5.66967	5.18542
GLYR1	5.59906	6.38047	3.8134	7.0562	3.8134	5.80501	4.03486	7.18827	7.36292	3.79979	6.1356	6.40401
FAM78A	6.606	2.59341	6.06509	6.51838	2.49841	3.00043	-0.695379	6.11893	3.25448	5.2951	5.73517	3.67915
OSTM1	2.82064	4.90862	3.52292	3.52292	3.52292	3.95652	4.03206	5.85783	3.78169	4.17454	4.51896	5.40615
ZNF214	0.0100265	0.0100265	0.0100265	5.21158	1.42457	2.99437	3.07437	2.33424	1.91766	0.0100265	0.0100265	2.66108
MEGF8	6.4485	3.49377	6.99269	7.40584	3.33631	6.84601	5.35238	3.7091	7.09961	6.48006	4.31802	7.88964
GUCY1B1	0.0100265	0.0100265	6.74345	1.64498	1.42457	0.739854	0.0100265	7.99411	3.59591	5.63697	3.22796	4.55647
ABTB1	0.0100265	0.0100265	6.87717	0.0100265	1.42457	0.0100265	5.69431	0.0100265	4.23766	6.0326	3.26234	3.19228
DIS3L	4.2083	5.02169	5.66813	2.6896	2.6896	1.53982	5.57679	4.21329	3.11667	2.99747	4.86433	5.84947
WDR37	2.23461	5.41112	2.78576	4.14939	2.78576	5.28107	3.95089	4.51946	4.80033	0.125387	5.43071	4.29059
ARMCX2	6.56106	8.04041	4.10699	8.18316	7.79753	5.76642	7.50011	4.56731	7.32369	5.43171	9.20862	9.41231
CITED1	2.43567	2.86952	2.43882	2.98719	3.83913	5.29793	4.39001	0.587717	2.68244	7.90049	2.95872	1.54108
MTCH1	7.43884	7.83948	7.42697	6.11759	5.68312	7.57466	7.72788	8.06748	7.58621	5.52215	7.77544	7.47118
TMEM41A	5.87975	2.48916	3.48315	3.48315	3.48315	3.47571	5.83756	4.99584	6.08374	2.30372	4.13919	4.2972
SELENOP	5.40852	5.94957	7.33852	3.28205	6.76483	4.75728	3.02818	7.07813	3.50249	6.20312	5.45717	6.93585
DCPS	4.99059	5.33398	6.5056	2.82723	6.59233	4.73712	0.308627	5.72448	4.67826	5.04008	5.27494	4.89251
STON2	0.0100265	0.0100265	0.0100265	0.0100265	5.72807	5.0659	4.03649	5.26948	5.55103	0.0100265	5.66475	1.67662
MXRA8	6.59829	6.23441	3.85177	7.66657	8.08011	8.53378	8.08987	8.33977	4.92295	7.16186	3.65984	5.92013
N6AMT1	3.27948	6.18806	6.86992	5.45372	5.99468	2.66377	4.93498	4.75554	5.25501	5.26612	5.98614	4.64526
LRRC1	0.0100265	0.0100265	0.0100265	0.0100265	0.0100265	4.33878	5.75653	0.0100265	6.23288	4.73465	5.5016	5.14642
SORT1	4.71583	1.68366	2.56666	3.3021	3.03684	4.40048	-0.300088	-0.300088	2.41166	5.41446	4.17197	2.53763
IFI44	0.0100265	0.0100265	0.0100265	0.0100265	5.58416	2.99437	4.26771	6.04203	0.0100265	0.0100265	3.81922	1.93449
MED30	0.0100265	0.0100265	1.03391	0.0100265	6.56894	3.93189	0.0100265	4.31793	4.16523	0.0100265	3.77227	4.64932
ADAMTS4	0.0100265	0.0100265	6.71516	0.0100265	0.0100265	0.0100265	5.09147	3.32339	4.45577	0.0100265	4.68045	2.97988
ZNF658	4.30839	1.73374	2.56154	2.56154	2.56154	4.22506	4.65366	2.51537	4.34578	-0.46276	3.493	3.9074
EDEM2	3.48071	3.71294	2.50238	2.50238	2.50238	3.23484	0.106006	4.13246	3.00171	4.36108	3.73433	3.23579
NXT1	3.55643	5.83816	2.98524	5.11361	6.72957	6.32876	3.00434	6.15825	6.24733	3.84802	4.58063	3.973
PRKCE	5.749	5.16049	5.75352	6.34749	5.8577	6.24864	5.05677	5.64588	5.00151	6.67723	6.73908	3.63505
RELL2	0.0100265	0.0100265	0.0100265	1.64498	8.2187	2.93306	0.657596	5.93628	4.16523	0.874465	3.39224	1.17523
EHBP1L1	5.66061	2.15397	2.71019	4.25066	2.71019	2.69572	4.11852	6.23845	4.58151	-0.601766	4.36707	4.85614
ITGA5	4.34265	1.36865	2.17781	2.17781	2.17781	3.99651	-0.390256	5.69574	2.25112	4.66803	1.72561	2.66803
RABGEF1	1.84238	1.23298	1.70302	1.70302	1.70302	3.73886	-0.294259	2.63564	2.78926	3.02761	3.18071	3.28237
RAVER2	0.0100265	0.0100265	0.0100265	6.92923	0.0100265	4.85072	5.59564	0.0100265	4.284	0.0100265	2.52437	4.85044
ZNF680	4.24156	6.02909	3.21908	6.99161	6.75612	6.19548	3.86141	5.26714	5.44203	3.55086	5.75223	5.60148
AMPD2	0.0100265	0.0100265	0.0100265	0.0100265	0.0100265	2.65792	3.98545	4.31793	3.5205	4.19853	3.08157	2.15319
CUTC	3.16665	3.72761	3.31892	3.31892	3.31892	2.47714	3.03619	4.19671	4.21489	4.58054	4.23048	5.97467
RAP1GAP2	5.23084	4.06861	6.23459	6.295	2.46245	5.43843	5.94591	-0.00310253	3.61521	5.67377	5.72987	5.05984
C1GALT1C1	2.61476	5.16255	3.15097	3.15097	3.15097	2.59152	4.14147	4.92821	4.6907	2.4463	4.13624	5.16281
MRPS9	0.0100265	0.0100265	0.0100265	7.51858	0.0100265	5.64592	5.85934	4.65663	6.66367	7.24225	5.2421	6.55812
MINAR1	1.80694	4.88981	3.0038	1.97703	3.39556	3.0288	4.51249	5.18669	-0.490977	3.88072	2.68178	2.46096
CUL9	5.08022	4.8616	2.75841	6.67599	3.55931	5.62771	5.81616	-0.00229896	5.60643	5.86427	5.26543	3.80507
AASS	5.79077	5.14453	7.21685	4.77686	3.22228	4.58263	8.47176	7.96846	3.65963	5.18306	3.29267	3.33455
EDC3	0.0100265	0.0100265	0.0100265	0.0100265	0.0100265	3.40884	0.0100265	4.01963	3.73585	4.73465	3.45305	2.86068
NDUFS1	0.0100265	0.0100265	0.0100265	1.64498	1.42457	6.63615	6.69617	3.84363	6.1602	5.28611	6.36802	6.42263
RETREG1	3.93441	8.22317	8.21111	8.18357	4.35592	7.48899	5.85033	-0.277633	8.33465	7.69368	8.48846	8.76898
SYT13	2.22346	1.2546	1.49141	0.783216	1.76162	3.26906	0.0165768	0.0165768	2.38904	0.795829	1.99874	0.0165768
BAHCC1	4.43666	1.5512	2.3812	2.3812	2.3812	4.16704	3.80731	4.56545	4.63155	-0.426249	3.54193	3.67938
RSL24D1	2.45498	6.1612	2.79437	2.79437	6.78471	3.64074	5.47317	3.91445	5.50971	5.27547	5.65762	6.6304
PXYLP1	4.47519	1.31942	1.95389	1.95389	1.95389	3.14156	1.66727	4.13488	3.29018	-0.66855	2.19868	2.91379
ARL5A	5.08729	5.00282	6.95694	3.01226	6.40383	5.4919	4.94606	3.42759	2.75703	6.56814	6.63149	5.86664
CRMP1	1.03161	3.45127	1.34704	1.34704	2.56939	2.49698	-0.248953	-0.248953	3.58285	-0.248953	4.6822	1.76436
APBB1	6.23401	5.24468	6.62719	6.72502	3.25355	6.1281	6.7357	5.20875	5.29727	6.22935	4.9496	6.02623
RC3H1	6.89638	6.16802	8.09645	5.09703	4.31723	8.13201	6.81462	4.65091	5.82432	8.471	7.31739	6.27454
SLC16A3	5.55023	1.72053	2.61173	2.61173	2.61173	-0.172604	0.0606775	4.35116	2.32699	4.55533	3.84778	3.67403
FAM227A	5.33351	2.248	2.40075	3.33155	6.38334	3.06224	4.49182	3.48037	4.986	5.73742	5.30618	4.97703
SULT1C2	1.54358	4.83453	5.31913	1.81132	1.81132	-0.644843	4.98803	2.11729	2.96587	0.313402	4.62815	2.44475
NR4A3	7.26647	2.77365	7.1679	7.9903	2.67525	4.95419	6.77591	-0.16316	5.46192	5.74547	6.57276	5.07364
SUGP2	3.5858	7.12951	7.52281	4.73182	4.58276	4.77826	4.51252	5.07045	7.14942	6.08435	8.96784	5.11646
HPS3	2.23918	5.16908	2.15376	5.96772	5.77405	2.00402	-0.475178	5.49443	2.62924	5.00509	3.45889	4.05276
THAP4	5.19928	2.19602	2.66973	2.66973	4.28422	4.79555	5.1978	5.38639	5.56993	3.84328	4.73603	4.40977
ATOX1	0.0100265	0.0100265	0.0100265	1.64498	0.0100265	0.0100265	0.657596	5.94358	4.43539	0.0100265	3.08157	4.11054
MFHAS1	2.01408	4.88125	2.466	3.68567	2.466	3.95308	1.07395	4.59348	3.63394	5.15941	2.86859	3.70164
LIN7A	7.52633	3.25747	5.68853	7.11848	5.99054	7.72474	7.10529	3.8784	3.39581	6.08264	0.0399516	4.64644
ABITRAM	5.29399	2.32849	6.20078	2.4691	3.2467	0.575027	3.84437	3.67015	4.03377	5.70638	6.03398	3.74936
EFR3B	0.0100265	0.0100265	0.0100265	1.64498	6.61904	0.0100265	0.0100265	4.10018	4.73134	6.23609	3.36085	1.17523
CNN3	6.56142	8.04429	4.51314	6.23179	8.66531	9.26036	5.75129	5.99328	7.1981	6.62176	6.25907	8.84686
TCEAL9	6.09776	7.05905	4.59922	7.7162	6.88383	5.77282	6.82553	8.98507	5.95977	6.07147	5.83963	6.14598
STK17B	4.63204	2.31078	3.22192	3.22192	3.22192	3.95277	2.83617	4.83769	3.63574	4.31363	6.41661	2.97712
CDC23	2.20353	5.24334	3.26775	3.26775	3.26775	4.00399	-0.00762043	5.55307	5.57042	4.8428	5.15036	5.33211
TCF25	7.58894	3.90444	7.48728	4.54236	5.77488	5.50942	7.77103	7.98623	6.51285	3.89441	8.00505	7.55
METTL9	2.31411	2.716	2.95108	2.95108	2.95108	2.37309	3.33229	2.80075	2.70712	3.0385	3.73461	4.59789
SS18L2	0.0100265	0.0100265	0.0100265	0.0100265	7.93207	4.85072	0.0100265	3.1323	3.92319	6.18784	5.36587	4.57553
ZNF449	1.1791	4.17653	1.94539	1.94539	1.94539	0.0422756	-0.344732	4.84372	2.26395	-0.344732	1.91398	3.49551
CLCN4	0.0100265	0.0100265	0.0100265	0.0100265	0.0100265	6.1953	5.67833	0.0100265	2.03069	3.55454	4.25458	5.09453
PAQR8	2.56817	3.13183	6.07398	3.02101	3.29346	0.266649	5.69655	4.23035	3.78573	4.07026	3.20999	5.88404
KCNA1	5.4866	2.22073	6.44629	2.14631	5.9744	4.75243	5.11387	-0.379751	6.05689	4.26197	-0.379751	3.38682
DDN	1.14351	4.41726	1.42455	4.85008	1.42455	2.48496	-0.251766	-0.251766	1.71986	0.641671	5.91945	2.41259
TRIM67	4.7828	1.66993	5.61301	2.06484	2.06484	2.75719	6.91974	-0.397979	0.259087	5.45067	6.48096	2.13227
RGS16	6.01282	4.91758	2.92275	7.58429	4.05498	6.44933	4.70361	4.97484	4.09317	4.81955	4.29176	4.82894
HIST1H3A	0.0100265	0.0100265	0.0100265	0.0100265	2.59433	4.67464	3.98545	3.32339	5.44286	5.83792	4.20241	3.2878
PTGR2	5.03336	6.8011	7.55918	3.0706	7.25188	6.88616	3.63123	5.8576	6.23577	-0.274426	5.48702	6.35738
HIST2H3D	0.0100265	0.0100265	0.0100265	0.0100265	0.0100265	6.65051	5.45262	6.63547	7.01228	6.17139	6.91639	6.459
ACYP2	5.77396	3.1037	2.94438	7.00152	3.69444	3.21122	7.43186	2.71523	6.02549	4.84984	5.69534	3.31497
BTBD19	6.23778	5.52384	3.26837	7.27512	6.86637	6.99359	4.42853	4.95126	5.50701	5.71935	3.5524	3.80816
TOMM20	5.76323	6.23388	4.9579	4.9579	5.9632	6.29329	6.27879	5.32593	6.23087	5.77499	5.84935	5.40978
USP42	0.0100265	0.0100265	0.0100265	0.0100265	0.0100265	4.10863	4.08579	3.99175	4.16523	6.4283	4.41603	4.37262
DDX17	8.99816	9.70733	9.73016	9.36277	9.07053	8.85836	9.64672	8.11919	8.95831	9.94686	9.56563	9.25373
ATP2B1	5.21724	2.72721	5.79327	6.01119	2.60193	3.31818	5.51414	7.30122	4.45144	4.05193	4.77507	2.16902
SLC7A6OS	4.74046	4.23004	5.2289	3.20953	3.20953	4.84731	5.55536	2.72991	5.76332	5.74471	4.60166	4.8253
ING1	3.61792	6.98534	3.92775	6.87225	3.81652	3.94335	7.80211	3.93032	3.80637	3.32804	6.0358	6.16054
GRK6	5.2335	4.58307	3.00845	4.21682	3.00845	4.71932	4.20399	3.32723	5.04609	4.71566	5.95654	4.56966
ARRDC5	0.0100265	0.0100265	0.0100265	0.0100265	0.0100265	0.0100265	5.22949	4.77587	2.95992	0.0100265	3.62147	1.93449
TENT4B	0.0100265	0.0100265	0.0100265	0.0100265	0.0100265	6.18219	6.44541	5.65447	5.13685	5.0183	7.53826	6.18279
KCTD12	6.24851	2.35222	2.67416	2.67416	5.90621	5.56658	5.32148	6.29309	2.69719	-0.902761	4.7498	3.90742
MFN2	3.80314	6.2004	6.93098	7.29691	4.10672	5.4377	7.08804	4.05453	7.20589	6.30631	7.4739	8.07518
GATA6	0.0100265	0.0100265	0.0100265	0.0100265	7.24765	0.0100265	0.0100265	4.70894	2.7776	0.874465	2.06044	3.79004
AGA	1.60928	3.83685	2.37888	2.37888	2.37888	4.65304	2.95519	3.49706	3.69694	2.62518	3.86996	4.14926
TMEM243	2.86272	5.95418	3.01063	3.89048	6.87941	2.39269	6.84298	7.40206	4.92318	6.2147	4.73949	4.20356
CEPT1	1.84079	5.32686	2.75423	2.75423	2.75423	3.82746	5.10685	4.78438	1.88058	4.37428	4.12394	4.074
MALSU1	3.43114	6.91487	3.29293	7.16163	6.95053	4.92791	4.44525	7.16356	6.92931	6.62622	5.67837	7.78827
CMAS	4.47053	5.23935	3.30768	3.30768	3.30768	0.70712	5.51508	5.04776	4.26494	4.23235	4.6177	4.00342
MMAA	0.0100265	0.0100265	0.0100265	0.0100265	0.0100265	3.80076	0.0100265	2.78776	2.64185	4.43735	3.93033	4.30573
HIST1H2BE	0.0100265	0.0100265	0.0100265	6.59137	0.0100265	0.0100265	4.08579	4.24893	4.26102	4.38125	3.29593	2.73073
ZNRF3	2.85766	6.17818	3.61523	6.62671	3.06352	6.31105	6.5332	2.80638	7.63096	4.01758	3.01833	5.70335
TM2D3	0.0100265	0.0100265	0.0100265	0.0100265	0.0100265	2.49779	3.25764	2.42043	3.39943	0.0100265	2.57996	1.67662
CBX7	5.86706	2.44481	2.73134	6.39558	2.73134	6.3979	5.48074	5.78	1.00354	4.88044	2.70922	3.41291
FOSL2	5.11991	4.65093	4.21573	4.21573	4.21573	4.41829	3.24834	5.22275	3.8877	5.29085	4.38707	3.93385
DHCR24	6.53469	5.98142	3.95546	7.52548	7.19628	7.61594	0.940075	7.50777	5.48063	6.91558	6.25087	7.95666
RASGEF1C	0.0100265	0.0100265	0.0100265	0.0100265	6.56894	3.05317	5.13896	0.0100265	3.63219	0.0100265	3.53972	3.42017
NIBAN1	8.46691	7.07187	7.5562	8.29916	7.34434	9.21242	7.97727	5.53156	7.81456	8.37918	6.04918	8.62817
HAUS1	4.75608	1.87003	2.34828	2.34828	3.64634	4.11475	-0.508391	3.91433	4.71979	4.67774	2.30052	4.59355
KLF10	5.68388	2.95353	4.09926	7.09296	6.00785	5.58947	6.52923	5.9791	3.55502	5.88791	5.67973	5.60033
PCDHB16	0.0100265	0.0100265	0.0100265	0.0100265	1.42457	0.420607	0.0100265	5.28104	3.83256	0.0100265	3.0024	4.6129
RNF114	2.18635	5.04176	2.51416	2.51416	6.18544	5.30775	6.29974	4.67159	4.60573	0.731558	5.48945	5.35834
FBXL14	5.77666	2.85021	2.80441	2.80441	6.60967	4.93197	4.94436	5.22084	1.55706	5.2458	4.60088	1.74243
ITCH	8.56547	8.34528	8.34156	8.43128	8.8683	8.34148	8.4568	8.89187	8.10759	8.77464	8.55444	8.09118
GPR146	5.39825	7.20984	3.84922	7.61959	3.84922	8.64362	8.9385	4.40357	6.81676	8.36334	5.95576	5.0261
PRKCSH	7.91411	8.97147	8.45175	8.99768	8.01228	8.99631	8.36183	9.28305	9.32291	8.23893	7.72754	9.07086
MOGS	6.25176	7.49952	8.02104	7.82898	3.97685	7.6874	6.64855	4.79078	8.01731	6.39156	7.09599	4.28224
MXRA5	6.49216	3.42024	7.84645	7.70979	3.25982	4.39877	0.404329	9.50643	6.21544	6.88752	4.43402	5.32087
CAMK2N1	5.03936	2.6761	2.38468	4.34061	3.94661	3.24386	4.77239	6.90849	3.35618	4.18721	4.87127	1.03893
CCDC61	5.70817	2.86576	6.59398	2.83944	2.83944	5.66823	5.02858	4.74127	4.99728	5.45847	5.78758	5.12748
RIOX2	2.91759	3.44418	2.80418	2.80418	6.41184	4.67233	3.07139	5.34161	6.86908	2.84808	5.56749	5.34154
SEPTIN8	2.79851	5.51161	3.6625	3.6625	3.6625	4.18859	1.56743	7.57703	4.2969	6.4472	4.70968	4.26689
SMIM14	6.6223	7.51248	8.38578	7.95385	4.28296	6.47487	7.23777	9.7269	7.19085	7.76123	4.52787	7.06043
GSTT1	0.0100265	0.0100265	0.0100265	7.04958	2.1249	1.0011	8.23945	5.0572	7.14688	0.0100265	6.89189	8.60795
LETMD1	4.45236	6.85326	7.27937	4.25839	3.40997	5.84503	6.24586	3.11235	6.08615	6.17889	7.1931	6.34924
CRIP1	8.34671	4.35367	8.23421	3.86467	8.85604	6.33148	5.3979	10.0341	5.11336	7.0192	6.82065	3.24768
IFT81	4.68999	4.85378	3.55402	3.55402	3.55402	4.02408	5.42773	4.93166	4.46523	4.252	5.55461	6.27528
SRPRB	7.86514	8.02279	9.07477	5.81525	8.23689	6.18975	7.55324	8.40267	9.94744	7.75804	8.65133	7.71019
ACP5	6.24377	2.58388	2.17989	6.39437	7.23997	-0.161434	5.77643	0.232133	3.19122	0.716091	3.79634	4.56624
ERLEC1	3.27161	3.75838	6.09159	2.7272	6.74291	5.48315	2.40201	4.40432	3.9178	6.32182	5.40738	5.12346
ZNF185	2.13418	5.40367	2.52188	2.52188	7.14909	5.78578	6.7157	2.06611	4.87093	7.02692	2.39584	1.58335
MFSD9	0.0100265	0.0100265	0.0100265	0.0100265	0.0100265	2.73178	0.0100265	2.42043	6.05055	6.38616	4.84832	4.70229
GAL3ST4	0.0100265	0.0100265	5.93926	0.0100265	6.51704	5.10811	0.0100265	5.88415	5.16188	0.0100265	4.01344	2.15319
VPS37C	0.0100265	0.0100265	1.03391	0.0100265	0.0100265	4.69325	5.78666	4.8082	3.95218	0.0100265	4.11101	4.39425
RGL1	5.17613	6.35985	3.37265	3.37265	7.16121	6.04317	7.16903	5.16466	4.16389	0.289484	6.23729	6.06088
HARS	6.92298	6.9273	7.13812	7.20323	7.92737	6.89345	6.98824	7.11046	7.70466	7.42911	7.67688	7.28483
HOXD8	0.0100265	0.0100265	0.0100265	0.0100265	7.1488	2.80204	6.35781	7.36568	2.1355	0.874465	7.62671	4.32838
PAQR4	3.06738	6.06354	6.83491	5.79225	5.89568	4.56141	5.69384	5.87738	5.40716	4.84992	6.69712	3.07108
ASNS	5.52076	6.95912	7.56456	3.90358	3.90358	4.15345	7.28132	6.96301	6.43735	5.81238	8.55114	5.97581
CSE1L	2.70473	5.51608	3.40695	3.88238	4.62102	4.79027	3.53909	3.56637	5.44499	3.64402	5.28901	6.76202
TTI2	3.4307	7.19633	4.0537	4.38407	7.99323	4.18701	6.40464	3.0144	6.47884	6.32018	6.10256	5.90421
RNF169	0.0100265	0.0100265	0.0100265	0.0100265	0.0100265	4.33878	5.31468	4.24893	3.59591	0.0100265	3.48252	5.93977
LIMA1	4.51561	2.02699	4.10061	1.98971	5.23254	3.19482	4.87567	4.33504	2.26162	-0.518472	4.83939	3.85482
ZXDC	6.69551	6.27372	8.05501	4.81339	5.45705	7.64869	5.85416	5.28482	7.00312	8.2813	6.92194	5.02921
GPD1L	2.81806	6.35659	3.23645	4.88089	4.65921	6.41147	7.54632	3.1086	7.11313	5.91651	5.8179	6.85653
CREBL2	4.16832	5.68939	2.8497	6.01861	2.8497	4.23166	5.78906	4.79128	4.11306	5.72987	4.4731	6.04164
NRXN1	1.94465	2.65071	2.27647	2.27647	3.79216	-0.209061	5.50713	-0.565987	6.53413	0.185486	6.90918	6.84122
MS4A7	4.48648	1.42861	1.7794	5.77767	1.7794	-0.397717	-0.397717	4.76096	-0.397717	3.88332	2.92645	2.15832
SNX5	6.82795	6.51193	7.51922	4.77051	7.16938	5.98824	6.99176	6.21997	6.70614	4.00559	6.49559	6.59603
EME1	1.25319	4.18126	2.03508	2.03508	2.03508	2.84915	4.7287	-0.367058	3.12667	5.00217	1.57319	1.56141
THAP12	5.21744	6.20945	3.56312	3.56312	6.81204	3.75691	6.16839	4.94865	4.01825	5.45385	7.42773	4.57804
TM4SF1	5.05225	2.33771	3.145	3.70551	2.20583	4.15899	4.22222	4.44767	-0.379554	5.84021	2.52036	3.5639
SPOPL	5.55106	3.95469	6.7442	7.20178	6.25593	6.29821	4.54617	5.99415	5.18239	7.80678	5.90669	5.40854
ADAMTS9	7.2071	7.52907	8.85212	7.1105	7.47832	7.64121	9.58775	5.96964	8.75288	4.64897	6.80957	6.02763
ZNF134	6.20424	3.4295	6.563	2.76454	6.57424	1.72131	3.69777	3.93418	4.46292	6.79716	4.85496	5.9622
ABLIM1	5.58562	5.92414	5.85896	6.84872	4.02605	5.67116	6.06471	5.1451	4.4364	5.37261	7.07724	8.10267
ARHGEF37	2.39556	6.07044	7.46448	2.77513	2.77513	6.50552	6.03783	1.84064	6.26959	5.76802	3.03764	5.05045
ATP1A1	6.17687	2.56491	3.37251	2.79414	6.9003	2.98986	5.37464	4.86489	6.15869	6.58489	5.25961	5.38966
CHID1	9.30153	8.26157	9.03043	8.72412	8.32451	9.48275	8.56171	7.95782	9.95068	9.05016	9.18857	8.51413
SGSH	5.57268	5.32395	4.71078	4.71078	5.61398	5.52978	5.70065	4.90454	5.43249	6.23118	4.74867	5.08982
EMSY	4.44294	1.44704	2.17358	2.17358	2.17358	3.02504	-0.489595	3.08862	2.10246	4.51368	1.45068	2.64458
ANKRD50	3.68501	2.11215	2.97947	2.97947	2.97947	3.76027	3.40165	3.24161	3.37833	4.57919	2.49973	3.04841
CIT	4.62212	2.06965	2.99942	2.99942	2.99942	3.02672	5.48606	5.78375	2.67764	3.74356	3.64109	2.38864
ATG13	3.22222	2.58635	2.11251	6.70153	6.04031	3.13505	4.89248	3.12522	4.22232	4.71017	4.32657	5.0952
RHBDL1	3.93324	1.20888	1.87073	1.87073	1.87073	2.51108	-0.375274	2.10911	3.12796	3.54409	4.23688	2.7025
MICALL2	6.49506	6.12374	7.98595	4.7148	3.86846	4.46436	5.31219	8.75428	5.43338	6.12988	6.0781	3.86441
EBAG9	5.29868	6.61519	5.95455	6.20886	3.22562	4.97652	4.37585	6.12438	5.33847	5.12894	6.99795	6.61495
BAG2	6.28544	3.34117	3.37923	4.44737	5.0676	4.90203	4.0891	7.68863	3.66818	4.33433	5.97776	6.57385
HS3ST5	5.12392	1.83272	2.22038	2.22038	5.38518	6.22336	5.05303	-0.0671464	5.91488	-0.434497	3.81079	5.94439
CYP27C1	4.90455	4.34727	5.01841	6.09176	5.4852	5.45149	4.83332	1.17431	5.529	1.17431	1.78928	3.63329
HEATR3	2.32062	1.66161	2.2184	2.2184	2.2184	4.92278	-0.408391	2.334	4.49603	-0.408391	4.13811	4.15537
DOC2A	1.58712	2.23707	2.13165	2.13165	2.13165	3.6122	4.29118	-0.0660603	4.20929	4.92546	1.41657	4.46999
EVC2	4.80418	5.75823	3.09378	3.09378	7.10734	5.39216	7.16098	6.13842	3.69502	5.1282	4.48584	5.09979
MAP3K7	6.34793	3.64327	3.1728	7.22578	7.00662	2.82996	6.35476	6.51497	6.28208	3.45801	4.33646	6.73288
RPL38	7.75461	8.89481	7.00953	8.79754	7.64363	8.63743	8.82346	7.27392	9.04584	7.9611	8.31718	8.59775
TMEM141	5.58882	6.63152	3.53161	7.34777	4.2317	5.19932	6.71155	4.63322	6.6385	3.39955	4.27757	4.5298
MTHFSD	3.79723	6.45943	7.21956	6.20276	5.91671	6.15849	6.39403	6.46042	6.54922	4.87283	5.94808	5.86522
ROCK2	8.28227	7.03389	5.2888	6.44424	7.96186	7.85811	7.67979	9.82106	7.38295	7.15987	7.54169	6.39011
RALGAPB	5.47004	2.66907	2.96482	2.96482	6.49283	3.65561	3.11673	6.81967	5.83999	3.36614	6.54108	5.91455
ETFRF1	3.31149	4.04187	2.39975	2.39975	2.39975	3.09168	3.91809	1.63718	3.00662	0.0559585	4.29142	3.52494
INKA1	4.52159	1.83538	2.74894	2.74894	2.74894	3.55716	3.75626	4.24279	2.74555	4.93681	1.29737	2.31854
ABRAXAS2	4.95819	5.51595	5.97415	6.69024	4.83356	5.97741	5.27533	5.00194	5.0684	5.29343	5.84662	6.4071
TYMP	4.89425	6.13253	3.82319	3.82319	4.76845	4.47424	4.9647	7.24621	5.04466	4.41491	6.27591	2.92882
CHST10	5.16447	1.89485	2.23479	2.23479	6.25652	5.68134	3.584	-0.643509	4.27082	4.4729	4.70069	4.47144
ELMO2	5.2332	4.83472	3.90226	4.97601	3.90226	4.54515	5.19504	4.15329	4.19496	5.86076	4.9059	4.08079
ELN	7.10757	6.19617	8.24542	5.03114	7.25962	5.36984	5.32744	9.53126	6.14711	7.56533	5.6291	4.46121
SOX5	2.85983	5.79982	2.9465	4.26341	7.01586	7.08675	6.38791	3.65561	5.95141	6.11609	1.15588	5.41576
PPRC1	0.0100265	0.0100265	0.0100265	1.64498	0.0100265	3.267	0.0100265	3.96332	3.26727	0.0100265	3.93033	3.75704
MRGBP	5.17389	2.16081	5.89129	6.00374	2.08411	3.8813	-0.367998	4.80397	4.30807	-0.367998	5.19322	4.04517
PCNX4	7.60897	6.63862	6.28611	7.75652	6.93289	6.34364	6.80732	6.9683	7.82912	7.16847	7.74249	6.99105
LARP1	7.89712	8.66682	8.35671	8.36121	9.12924	8.72229	8.54967	8.41048	8.55122	7.20345	8.39161	8.30387
ACOT7	0.0100265	0.0100265	0.0100265	1.64498	4.2823	6.07276	6.23207	5.3264	5.12417	6.17139	5.75204	5.67411
ZBTB3	0.0100265	0.0100265	5.96352	0.0100265	0.0100265	4.49541	4.60861	0.0100265	3.9806	0.0100265	2.13657	3.50212
LUZP1	7.71838	7.86416	7.81143	7.47291	8.20708	7.99811	7.00107	8.33952	8.1692	8.3437	7.47995	7.36419
KANSL3	4.81388	7.72454	7.85249	6.95688	7.10426	7.15873	8.17842	5.69278	6.97536	5.21112	8.21775	8.32579
CENPC	8.00465	8.32265	8.36951	8.19921	7.46335	7.15256	8.16703	7.99484	7.88448	8.3332	7.3221	6.76135
PCOLCE	3.99257	2.02297	3.0342	3.0342	3.0342	5.97379	4.12066	5.98025	2.75043	4.04032	3.54729	0.594031
NFATC2	0.0100265	0.0100265	6.8514	1.64498	0.0100265	3.40884	5.06713	3.60683	0.0100265	5.53781	3.81922	3.33329
DYNLL2	4.82063	1.76778	1.91879	3.50315	3.28957	3.50287	5.39306	5.50036	4.58856	-0.374526	4.35714	3.06
ZDHHC11	6.17139	4.25819	6.17684	6.6653	6.5503	7.27269	6.43328	4.44593	5.82534	6.20499	6.58579	5.28278
TSPAN15	0.0100265	0.0100265	0.0100265	0.0100265	0.0100265	3.45318	0.0100265	4.98831	2.84097	0.0100265	2.91863	3.2878
NECAP2	2.82167	5.40266	5.59754	6.01093	2.70425	5.67413	2.88847	5.35524	6.12943	5.02936	2.47791	6.24452
KPNA1	1.90504	2.54001	2.50973	2.50973	2.50973	4.34584	-0.42828	5.6839	3.57172	0.301521	4.43464	4.39037
CEP164	5.82006	7.13642	7.59387	3.86254	7.07235	6.05005	8.15611	5.65015	5.65154	8.23795	7.06354	5.02143
CD9	8.55481	7.71086	7.92121	8.90031	8.57565	9.87949	8.71873	6.8791	9.21611	8.18983	4.78913	9.29454
PIP4P1	4.84356	1.94598	5.6211	2.99517	2.06217	4.49637	-0.803225	3.38832	3.10897	4.75814	4.0372	2.75854
SUDS3	3.47425	6.55628	6.94968	3.33348	4.07563	6.39045	6.0889	5.45756	3.78489	3.92235	8.31324	4.44244
GEN1	4.12709	1.27034	1.98909	1.98909	1.98909	-0.381277	-0.381277	4.17604	3.27401	4.1788	3.5759	2.56392
LONRF1	6.3002	7.04255	7.34706	3.81062	4.49999	7.23658	7.04816	4.74103	3.5157	7.15207	5.24439	5.38841
PPARGC1A	5.50918	2.63877	6.21977	3.23544	3.10534	4.26295	5.02057	2.8041	6.08649	0.453024	7.21571	2.90614
KPNA4	4.7092	1.90921	2.81343	2.81343	2.81343	3.88788	3.61147	5.1258	3.87176	-0.516473	4.14122	4.41743
SCOC	5.84244	2.27134	2.43321	6.45504	3.23367	4.61278	-0.643376	5.12787	3.15486	4.75417	3.45962	4.84102
LRSAM1	5.38879	6.75241	7.57762	3.55422	7.02962	7.06256	5.30507	4.85289	5.07442	8.36897	6.63794	5.18327
AP2S1	4.39172	4.5142	5.40296	2.68524	2.68524	4.07225	4.6934	4.8664	4.58194	-0.245271	3.84642	4.67046
KLRC2	5.50087	1.97119	2.30535	2.30535	6.46229	2.82148	-0.790959	4.44578	1.49893	4.39274	6.06733	2.06517
ARPC1A	5.87144	6.80123	3.70188	6.88341	7.41726	5.84642	5.4848	6.2268	7.2348	3.94879	5.45064	7.20963
ARHGEF18	2.75927	3.36696	4.09817	3.35997	3.22585	3.40193	4.61802	3.54502	4.29925	5.70636	3.20502	3.55387
SFPQ	5.19453	2.78067	3.07269	6.02885	3.07269	6.10474	4.41336	5.41009	6.33526	3.90114	5.58164	5.63032
DSCC1	0.0100265	0.0100265	5.88948	6.42333	0.0100265	3.40884	5.09147	5.00236	4.06264	5.25523	5.12551	5.62008
RNF122	0.0100265	0.0100265	0.0100265	1.64498	1.42457	3.40884	5.5259	4.87077	0.0100265	4.8631	3.62147	1.3624
NLE1	2.61972	5.66372	3.33195	4.60077	3.33195	5.82878	4.87925	1.61648	5.74143	5.24882	6.00962	5.75672
TMEM169	0.805156	3.73559	1.02206	1.02206	2.12873	0.223919	-0.198648	3.68123	2.64972	-0.198648	2.0644	0.51888
[truncated: 7,501 more rows]
